# Supplementary material for: Spatial2GWAS: a database for linking spatial transcriptomic regions with GWAS traits
Source: Nucleic Acids Res. 2025 Oct 22;54(D1):D1309–20. doi: 10.1093/nar/gkaf1047 (PMC12807712; doi:10.1093/nar/gkaf1047)
Supplement: gkaf1047_Supplemental_Files [file gkaf1047_supplemental_files.zip]

Archive with 2 entries (2 files):
- NAR-spatial2GWAS supp Figures - 8.11.docx
- spatial2GWAS Supp Tables.xlsx
