# Supplementary material for: Spatial2GWAS: a database for linking spatial transcriptomic regions with GWAS traits
Source: Nucleic Acids Res. 2025 Oct 22;54(D1):D1309–20. doi: 10.1093/nar/gkaf1047 (PMC12807712; doi:10.1093/nar/gkaf1047)
Supplement: gkaf1047_Supplemental_Files [file gkaf1047_supplemental_files.zip › spatial2GWAS Supp Tables.xlsx]

## Sheet: Table S1
Table S1 Information of Spatial Transcriptomic Slices in Spatial2GWAS
Sample_ID	Dataset_ID	Species	Technology	Tissue	Disease	Age	Gender	PMID
GSM7806336	GSE244084	Homo sapiens	10X Visium	Adrenal Gland	Healthy	31 years	Female	37953901
GSM7806337	GSE244084	Homo sapiens	10X Visium	Adrenal Gland	Healthy	31	Female	37953901
GSM7806338	GSE244084	Homo sapiens	10X Visium	Adrenal Gland	Healthy	31	Female	37953901
GSM7806339	GSE244084	Homo sapiens	10X Visium	Adrenal Gland	Healthy	71	Female	37953901
GSM4797916	GSE158328	Homo sapiens	10X Visium	Colon	Healthy	-	-	33406409
GSM4797917	GSE158328	Homo sapiens	10X Visium	Colon	Healthy	-	-	33406409
GSM5224027	GSE171351	Homo sapiens	10X Visium	Bladder	Muscle-Invasive bladder cancer	-	-	37138324
GSM5224028	GSE171351	Homo sapiens	10X Visium	Bladder	Muscle-Invasive bladder cancer	-	-	37138324
GSM5224029	GSE171351	Homo sapiens	10X Visium	Bladder	Muscle-Invasive bladder cancer	-	-	37138324
GSM5224030	GSE171351	Homo sapiens	10X Visium	Bladder	Muscle-Invasive bladder cancer	-	-	37138324
GSM5453646	GSE180128	Mus musculus	10X Visium	Bladder	Healthy	22 months	-	-
GSM5453647	GSE180128	Mus musculus	10X Visium	Bladder	Healthy	22 months	-	-
GSM5453648	GSE180128	Mus musculus	10X Visium	Bladder	Healthy	14 months	-	-
GSM5453649	GSE180128	Mus musculus	10X Visium	Bladder	Healthy	14 months	-	-
GSM6886497	GSE221571	Mus musculus	10X Visium	Bone/Cartilage	Healthy	postnatal day 4	-	36720873
1080	https://zenodo.org/records/14261274	Mus musculus	Xenium	Brain	Neuroblastoma	-	-	40229600
1400	https://zenodo.org/records/14261274	Mus musculus	Xenium	Brain	Neuroblastoma	-	-	40229600
1608	https://zenodo.org/records/14261274	Mus musculus	Xenium	Brain	healthy	-	-	40229600
1630	https://zenodo.org/records/14261274	Mus musculus	Xenium	Brain	healthy	-	-	40229600
1634	https://zenodo.org/records/14261274	Mus musculus	Xenium	Brain	Neuroblastoma	-	-	40229600
1666	https://zenodo.org/records/14261274	Mus musculus	Xenium	Brain	healthy	-	-	40229600
37864231_brain_01	2023. 10.5281/zenodo.8376876	Mus musculus	10X Visium	Brain	Healthy	-	-	37864231
37864231_brain_02	2023. 10.5281/zenodo.8376876	Mus musculus	10X Visium	Brain	Healthy	-	-	37864231
37864231_brain_03	2023. 10.5281/zenodo.8376876	Mus musculus	10X Visium	Brain	Healthy	-	-	37864231
B02_D1	GSE152506	Mus musculus	Spatial Transcriptomics	Brain	Alzheimer's disease	4 months	Female	32702314
B02_E1	GSE152506	Mus musculus	Spatial Transcriptomics	Brain	Alzheimer's disease	4 months	Female	32702314
B03_C2	GSE152506	Mus musculus	Spatial Transcriptomics	Brain	Alzheimer's disease	4 months	Female	32702314
B03_D2	GSE152506	Mus musculus	Spatial Transcriptomics	Brain	Alzheimer's disease	4 months	Female	32702314
B04_D1	GSE152506	Mus musculus	Spatial Transcriptomics	Brain	Alzheimer's disease	18 months	Female	32702314
B04_E1	GSE152506	Mus musculus	Spatial Transcriptomics	Brain	Alzheimer's disease	18 months	Female	32702314
B05_D2	GSE152506	Mus musculus	Spatial Transcriptomics	Brain	Alzheimer's disease	18 months	Female	32702314
B05_E2	GSE152506	Mus musculus	Spatial Transcriptomics	Brain	Alzheimer's disease	18 months	Female	32702314
B06_E1	GSE152506	Mus musculus	Spatial Transcriptomics	Brain	Alzheimer's disease	12 months	Female	32702314
B07_C2	GSE152506	Mus musculus	Spatial Transcriptomics	Brain	Alzheimer's disease	6 months	Female	32702314
count_01A	GSE147747	Mus musculus	Spatial Transcriptomics	Brain	Healthy	9 weeks	Male	32637622
count_01B	GSE147747	Mus musculus	Spatial Transcriptomics	Brain	Healthy	9 weeks	Male	32637622
count_02A	GSE147747	Mus musculus	Spatial Transcriptomics	Brain	Healthy	9 weeks	Male	32637622
count_02B	GSE147747	Mus musculus	Spatial Transcriptomics	Brain	Healthy	9 weeks	Male	32637622
count_03A	GSE147747	Mus musculus	Spatial Transcriptomics	Brain	Healthy	9 weeks	Male	32637622
count_03B	GSE147747	Mus musculus	Spatial Transcriptomics	Brain	Healthy	9 weeks	Male	32637622
count_04A	GSE147747	Mus musculus	Spatial Transcriptomics	Brain	Healthy	9 weeks	Male	32637622
count_04B	GSE147747	Mus musculus	Spatial Transcriptomics	Brain	Healthy	9 weeks	Male	32637622
count_05A	GSE147747	Mus musculus	Spatial Transcriptomics	Brain	Healthy	9 weeks	Male	32637622
count_05B	GSE147747	Mus musculus	Spatial Transcriptomics	Brain	Healthy	9 weeks	Male	32637622
count_06A	GSE147747	Mus musculus	Spatial Transcriptomics	Brain	Healthy	9 weeks	Male	32637622
count_06B	GSE147747	Mus musculus	Spatial Transcriptomics	Brain	Healthy	9 weeks	Male	32637622
count_07A	GSE147747	Mus musculus	Spatial Transcriptomics	Brain	Healthy	9 weeks	Male	32637622
count_07B	GSE147747	Mus musculus	Spatial Transcriptomics	Brain	Healthy	9 weeks	Male	32637622
count_08A	GSE147747	Mus musculus	Spatial Transcriptomics	Brain	Healthy	9 weeks	Male	32637622
count_08B	GSE147747	Mus musculus	Spatial Transcriptomics	Brain	Healthy	9 weeks	Male	32637622
count_09A	GSE147747	Mus musculus	Spatial Transcriptomics	Brain	Healthy	9 weeks	Male	32637622
count_09B	GSE147747	Mus musculus	Spatial Transcriptomics	Brain	Healthy	9 weeks	Male	32637622
count_10A	GSE147747	Mus musculus	Spatial Transcriptomics	Brain	Healthy	9 weeks	Male	32637622
count_10B	GSE147747	Mus musculus	Spatial Transcriptomics	Brain	Healthy	9 weeks	Male	32637622
count_11A	GSE147747	Mus musculus	Spatial Transcriptomics	Brain	Healthy	9 weeks	Male	32637622
count_12A	GSE147747	Mus musculus	Spatial Transcriptomics	Brain	Healthy	9 weeks	Male	32637622
count_12B	GSE147747	Mus musculus	Spatial Transcriptomics	Brain	Healthy	9 weeks	Male	32637622
count_13A	GSE147747	Mus musculus	Spatial Transcriptomics	Brain	Healthy	9 weeks	Male	32637622
count_13B	GSE147747	Mus musculus	Spatial Transcriptomics	Brain	Healthy	9 weeks	Male	32637622
count_14A	GSE147747	Mus musculus	Spatial Transcriptomics	Brain	Healthy	9 weeks	Male	32637622
count_14B	GSE147747	Mus musculus	Spatial Transcriptomics	Brain	Healthy	9 weeks	Male	32637622
count_15A	GSE147747	Mus musculus	Spatial Transcriptomics	Brain	Healthy	9 weeks	Male	32637622
count_15B	GSE147747	Mus musculus	Spatial Transcriptomics	Brain	Healthy	9 weeks	Male	32637622
count_16A	GSE147747	Mus musculus	Spatial Transcriptomics	Brain	Healthy	9 weeks	Male	32637622
count_16B	GSE147747	Mus musculus	Spatial Transcriptomics	Brain	Healthy	9 weeks	Male	32637622
count_17A	GSE147747	Mus musculus	Spatial Transcriptomics	Brain	Healthy	9 weeks	Male	32637622
count_17B	GSE147747	Mus musculus	Spatial Transcriptomics	Brain	Healthy	9 weeks	Male	32637622
count_18A	GSE147747	Mus musculus	Spatial Transcriptomics	Brain	Healthy	9 weeks	Male	32637622
count_18B	GSE147747	Mus musculus	Spatial Transcriptomics	Brain	Healthy	9 weeks	Male	32637622
count_19A	GSE147747	Mus musculus	Spatial Transcriptomics	Brain	Healthy	9 weeks	Male	32637622
count_19B	GSE147747	Mus musculus	Spatial Transcriptomics	Brain	Healthy	9 weeks	Male	32637622
count_20A	GSE147747	Mus musculus	Spatial Transcriptomics	Brain	Healthy	9 weeks	Male	32637622
count_20B	GSE147747	Mus musculus	Spatial Transcriptomics	Brain	Healthy	9 weeks	Male	32637622
count_21A	GSE147747	Mus musculus	Spatial Transcriptomics	Brain	Healthy	9 weeks	Male	32637622
count_21B	GSE147747	Mus musculus	Spatial Transcriptomics	Brain	Healthy	9 weeks	Male	32637622
count_22A	GSE147747	Mus musculus	Spatial Transcriptomics	Brain	Healthy	9 weeks	Male	32637622
count_22B	GSE147747	Mus musculus	Spatial Transcriptomics	Brain	Healthy	9 weeks	Male	32637622
count_23A	GSE147747	Mus musculus	Spatial Transcriptomics	Brain	Healthy	9 weeks	Male	32637622
count_23B	GSE147747	Mus musculus	Spatial Transcriptomics	Brain	Healthy	9 weeks	Male	32637622
count_24A	GSE147747	Mus musculus	Spatial Transcriptomics	Brain	Healthy	9 weeks	Male	32637622
count_24B	GSE147747	Mus musculus	Spatial Transcriptomics	Brain	Healthy	9 weeks	Male	32637622
count_25A	GSE147747	Mus musculus	Spatial Transcriptomics	Brain	Healthy	9 weeks	Male	32637622
count_26A	GSE147747	Mus musculus	Spatial Transcriptomics	Brain	Healthy	9 weeks	Male	32637622
count_26B	GSE147747	Mus musculus	Spatial Transcriptomics	Brain	Healthy	9 weeks	Male	32637622
count_27A	GSE147747	Mus musculus	Spatial Transcriptomics	Brain	Healthy	9 weeks	Male	32637622
count_27B	GSE147747	Mus musculus	Spatial Transcriptomics	Brain	Healthy	9 weeks	Male	32637622
count_28A	GSE147747	Mus musculus	Spatial Transcriptomics	Brain	Healthy	9 weeks	Male	32637622
count_28B	GSE147747	Mus musculus	Spatial Transcriptomics	Brain	Healthy	9 weeks	Male	32637622
count_29A	GSE147747	Mus musculus	Spatial Transcriptomics	Brain	Healthy	9 weeks	Male	32637622
count_29B	GSE147747	Mus musculus	Spatial Transcriptomics	Brain	Healthy	9 weeks	Male	32637622
count_30A	GSE147747	Mus musculus	Spatial Transcriptomics	Brain	Healthy	9 weeks	Male	32637622
count_31A	GSE147747	Mus musculus	Spatial Transcriptomics	Brain	Healthy	9 weeks	Male	32637622
count_32A	GSE147747	Mus musculus	Spatial Transcriptomics	Brain	Healthy	9 weeks	Male	32637622
count_33A	GSE147747	Mus musculus	Spatial Transcriptomics	Brain	Healthy	9 weeks	Male	32637622
count_33B	GSE147747	Mus musculus	Spatial Transcriptomics	Brain	Healthy	9 weeks	Male	32637622
count_34A	GSE147747	Mus musculus	Spatial Transcriptomics	Brain	Healthy	9 weeks	Male	32637622
count_34B	GSE147747	Mus musculus	Spatial Transcriptomics	Brain	Healthy	9 weeks	Male	32637622
count_35A	GSE147747	Mus musculus	Spatial Transcriptomics	Brain	Healthy	9 weeks	Male	32637622
count_35B	GSE147747	Mus musculus	Spatial Transcriptomics	Brain	Healthy	9 weeks	Male	32637622
count_36A	GSE147747	Mus musculus	Spatial Transcriptomics	Brain	Healthy	9 weeks	Male	32637622
count_36B	GSE147747	Mus musculus	Spatial Transcriptomics	Brain	Healthy	9 weeks	Male	32637622
count_37A	GSE147747	Mus musculus	Spatial Transcriptomics	Brain	Healthy	9 weeks	Male	32637622
count_37B	GSE147747	Mus musculus	Spatial Transcriptomics	Brain	Healthy	9 weeks	Male	32637622
count_38A	GSE147747	Mus musculus	Spatial Transcriptomics	Brain	Healthy	9 weeks	Male	32637622
count_38B	GSE147747	Mus musculus	Spatial Transcriptomics	Brain	Healthy	9 weeks	Male	32637622
count_39A	GSE147747	Mus musculus	Spatial Transcriptomics	Brain	Healthy	9 weeks	Male	32637622
count_39B	GSE147747	Mus musculus	Spatial Transcriptomics	Brain	Healthy	9 weeks	Male	32637622
count_40A	GSE147747	Mus musculus	Spatial Transcriptomics	Brain	Healthy	9 weeks	Male	32637622
count_40B	GSE147747	Mus musculus	Spatial Transcriptomics	Brain	Healthy	9 weeks	Male	32637622
GSM5026147	GSE165098	Mus musculus	10X Visium	Brain	Neuroinflammatory	P30-35	Femaleemale	34413515
GSM5026148	GSE165098	Mus musculus	10X Visium	Brain	Neuroinflammatory	P30-35	Femaleemale	34413515
GSM5026149	GSE165098	Mus musculus	10X Visium	Brain	Neuroinflammatory	P30-35	Femaleemale	34413515
GSM5420749	GSE179572	Homo sapiens	10X Visium	Brain	Human brain metastasis	-	-	35707680
GSM5420750	GSE179572	Homo sapiens	10X Visium	Brain	Human brain metastasis	-	-	35707680
GSM5420751	GSE179572	Homo sapiens	10X Visium	Brain	Human brain metastasis	-	-	35707680
GSM5420752	GSE179572	Homo sapiens	10X Visium	Brain	Human brain metastasis	-	-	35707680
GSM5420753	GSE179572	Homo sapiens	10X Visium	Brain	Human brain metastasis	-	-	35707680
GSM5420754	GSE179572	Homo sapiens	10X Visium	Brain	Human brain metastasis	-	-	35707680
GSM6171782	GSE203424	Mus musculus	10X Visium	Brain	Alzheimer's disease	-	-	36448627
GSM6171783	GSE203424	Mus musculus	10X Visium	Brain	Alzheimer's disease	-	-	36448627
GSM6171784	GSE203424	Mus musculus	10X Visium	Brain	Alzheimer's disease	-	-	36448627
GSM6171785	GSE203424	Mus musculus	10X Visium	Brain	Alzheimer's disease	-	-	36448627
GSM6171786	GSE203424	Mus musculus	10X Visium	Brain	Alzheimer's disease	-	-	36448627
GSM6171787	GSE203424	Mus musculus	10X Visium	Brain	Alzheimer's disease	-	-	36448627
GSM6171788	GSE203424	Mus musculus	10X Visium	Brain	Alzheimer's disease	-	-	36448627
GSM6171789	GSE203424	Mus musculus	10X Visium	Brain	Alzheimer's disease	-	-	36448627
GSM6171790	GSE203424	Mus musculus	10X Visium	Brain	Alzheimer's disease	-	-	36448627
GSM6171791	GSE203424	Mus musculus	10X Visium	Brain	Alzheimer's disease	-	-	36448627
GSM6171792	GSE203424	Mus musculus	10X Visium	Brain	Alzheimer's disease	-	-	36448627
GSM6171793	GSE203424	Mus musculus	10X Visium	Brain	Alzheimer's disease	-	-	36448627
GSM6443459	GSE174265	Mus musculus	10X Visium	Brain	Alzheimer's disease	2 weeks	-	36170369
GSM6443460	GSE174265	Mus musculus	10X Visium	Brain	Alzheimer's disease	2 weeks	-	36170369
GSM6443461	GSE174265	Mus musculus	10X Visium	Brain	Alzheimer's disease	2 weeks	-	36170369
Mouse_brain_data_whole	https://db.cngb.org/search/project/CNP0001543	Mus musculus	Stereo-seq	Brain	Healthy	-	-	35512705
Mouse1_T167	https://db.cngb.org/stomics/cbmsta/	Mus musculus	Stereo-seq	Brain	healthy	-	-	39325889
Mouse1_T168	https://db.cngb.org/stomics/cbmsta/	Mus musculus	Stereo-seq	Brain	healthy	-	-	39325889
Mouse1_T169	https://db.cngb.org/stomics/cbmsta/	Mus musculus	Stereo-seq	Brain	healthy	-	-	39325889
Mouse1_T170	https://db.cngb.org/stomics/cbmsta/	Mus musculus	Stereo-seq	Brain	healthy	-	-	39325889
Mouse1_T171	https://db.cngb.org/stomics/cbmsta/	Mus musculus	Stereo-seq	Brain	healthy	-	-	39325889
Mouse1_T172	https://db.cngb.org/stomics/cbmsta/	Mus musculus	Stereo-seq	Brain	healthy	-	-	39325889
Mouse1_T173	https://db.cngb.org/stomics/cbmsta/	Mus musculus	Stereo-seq	Brain	healthy	-	-	39325889
Mouse1_T174	https://db.cngb.org/stomics/cbmsta/	Mus musculus	Stereo-seq	Brain	healthy	-	-	39325889
Mouse1_T175	https://db.cngb.org/stomics/cbmsta/	Mus musculus	Stereo-seq	Brain	healthy	-	-	39325889
Mouse1_T176	https://db.cngb.org/stomics/cbmsta/	Mus musculus	Stereo-seq	Brain	healthy	-	-	39325889
Mouse1_T177	https://db.cngb.org/stomics/cbmsta/	Mus musculus	Stereo-seq	Brain	healthy	-	-	39325889
Mouse1_T178	https://db.cngb.org/stomics/cbmsta/	Mus musculus	Stereo-seq	Brain	healthy	-	-	39325889
Mouse1_T179	https://db.cngb.org/stomics/cbmsta/	Mus musculus	Stereo-seq	Brain	healthy	-	-	39325889
Mouse1_T180	https://db.cngb.org/stomics/cbmsta/	Mus musculus	Stereo-seq	Brain	healthy	-	-	39325889
Mouse1_T181	https://db.cngb.org/stomics/cbmsta/	Mus musculus	Stereo-seq	Brain	healthy	-	-	39325889
Mouse1_T182	https://db.cngb.org/stomics/cbmsta/	Mus musculus	Stereo-seq	Brain	healthy	-	-	39325889
Mouse1_T183	https://db.cngb.org/stomics/cbmsta/	Mus musculus	Stereo-seq	Brain	healthy	-	-	39325889
Mouse1_T184	https://db.cngb.org/stomics/cbmsta/	Mus musculus	Stereo-seq	Brain	healthy	-	-	39325889
Mouse1_T185	https://db.cngb.org/stomics/cbmsta/	Mus musculus	Stereo-seq	Brain	healthy	-	-	39325889
Mouse1_T186	https://db.cngb.org/stomics/cbmsta/	Mus musculus	Stereo-seq	Brain	healthy	-	-	39325889
Mouse1_T187	https://db.cngb.org/stomics/cbmsta/	Mus musculus	Stereo-seq	Brain	healthy	-	-	39325889
Mouse1_T188	https://db.cngb.org/stomics/cbmsta/	Mus musculus	Stereo-seq	Brain	healthy	-	-	39325889
Mouse1_T189	https://db.cngb.org/stomics/cbmsta/	Mus musculus	Stereo-seq	Brain	healthy	-	-	39325889
Mouse1_T190	https://db.cngb.org/stomics/cbmsta/	Mus musculus	Stereo-seq	Brain	healthy	-	-	39325889
Mouse1_T191	https://db.cngb.org/stomics/cbmsta/	Mus musculus	Stereo-seq	Brain	healthy	-	-	39325889
Mouse1_T192	https://db.cngb.org/stomics/cbmsta/	Mus musculus	Stereo-seq	Brain	healthy	-	-	39325889
Mouse1_T193	https://db.cngb.org/stomics/cbmsta/	Mus musculus	Stereo-seq	Brain	healthy	-	-	39325889
Mouse1_T194	https://db.cngb.org/stomics/cbmsta/	Mus musculus	Stereo-seq	Brain	healthy	-	-	39325889
Mouse1_T195	https://db.cngb.org/stomics/cbmsta/	Mus musculus	Stereo-seq	Brain	healthy	-	-	39325889
Mouse1_T196	https://db.cngb.org/stomics/cbmsta/	Mus musculus	Stereo-seq	Brain	healthy	-	-	39325889
Mouse1_T197	https://db.cngb.org/stomics/cbmsta/	Mus musculus	Stereo-seq	Brain	healthy	-	-	39325889
Mouse1_T198	https://db.cngb.org/stomics/cbmsta/	Mus musculus	Stereo-seq	Brain	healthy	-	-	39325889
Mouse2_T345	https://db.cngb.org/stomics/cbmsta/	Mus musculus	Stereo-seq	Brain	healthy	-	-	39325889
Mouse2_T346	https://db.cngb.org/stomics/cbmsta/	Mus musculus	Stereo-seq	Brain	healthy	-	-	39325889
Mouse2_T347	https://db.cngb.org/stomics/cbmsta/	Mus musculus	Stereo-seq	Brain	healthy	-	-	39325889
Mouse2_T348	https://db.cngb.org/stomics/cbmsta/	Mus musculus	Stereo-seq	Brain	healthy	-	-	39325889
Mouse2_T349	https://db.cngb.org/stomics/cbmsta/	Mus musculus	Stereo-seq	Brain	healthy	-	-	39325889
Mouse2_T350	https://db.cngb.org/stomics/cbmsta/	Mus musculus	Stereo-seq	Brain	healthy	-	-	39325889
Mouse2_T351	https://db.cngb.org/stomics/cbmsta/	Mus musculus	Stereo-seq	Brain	healthy	-	-	39325889
Mouse2_T352	https://db.cngb.org/stomics/cbmsta/	Mus musculus	Stereo-seq	Brain	healthy	-	-	39325889
Mouse2_T353	https://db.cngb.org/stomics/cbmsta/	Mus musculus	Stereo-seq	Brain	healthy	-	-	39325889
Mouse2_T354	https://db.cngb.org/stomics/cbmsta/	Mus musculus	Stereo-seq	Brain	healthy	-	-	39325889
Mouse2_T355	https://db.cngb.org/stomics/cbmsta/	Mus musculus	Stereo-seq	Brain	healthy	-	-	39325889
Mouse2_T356	https://db.cngb.org/stomics/cbmsta/	Mus musculus	Stereo-seq	Brain	healthy	-	-	39325889
Mouse2_T357	https://db.cngb.org/stomics/cbmsta/	Mus musculus	Stereo-seq	Brain	healthy	-	-	39325889
Mouse2_T358	https://db.cngb.org/stomics/cbmsta/	Mus musculus	Stereo-seq	Brain	healthy	-	-	39325889
Mouse2_T360	https://db.cngb.org/stomics/cbmsta/	Mus musculus	Stereo-seq	Brain	healthy	-	-	39325889
Mouse2_T361	https://db.cngb.org/stomics/cbmsta/	Mus musculus	Stereo-seq	Brain	healthy	-	-	39325889
Mouse2_T362	https://db.cngb.org/stomics/cbmsta/	Mus musculus	Stereo-seq	Brain	healthy	-	-	39325889
Mouse2_T363	https://db.cngb.org/stomics/cbmsta/	Mus musculus	Stereo-seq	Brain	healthy	-	-	39325889
Mouse2_T364	https://db.cngb.org/stomics/cbmsta/	Mus musculus	Stereo-seq	Brain	healthy	-	-	39325889
Mouse2_T365	https://db.cngb.org/stomics/cbmsta/	Mus musculus	Stereo-seq	Brain	healthy	-	-	39325889
Mouse2_T366	https://db.cngb.org/stomics/cbmsta/	Mus musculus	Stereo-seq	Brain	healthy	-	-	39325889
Mouse2_T367	https://db.cngb.org/stomics/cbmsta/	Mus musculus	Stereo-seq	Brain	healthy	-	-	39325889
Mouse2_T368	https://db.cngb.org/stomics/cbmsta/	Mus musculus	Stereo-seq	Brain	healthy	-	-	39325889
Mouse2_T369	https://db.cngb.org/stomics/cbmsta/	Mus musculus	Stereo-seq	Brain	healthy	-	-	39325889
Mouse2_T370	https://db.cngb.org/stomics/cbmsta/	Mus musculus	Stereo-seq	Brain	healthy	-	-	39325889
Mouse2_T371	https://db.cngb.org/stomics/cbmsta/	Mus musculus	Stereo-seq	Brain	healthy	-	-	39325889
Mouse2_T372	https://db.cngb.org/stomics/cbmsta/	Mus musculus	Stereo-seq	Brain	healthy	-	-	39325889
Mouse2_T373	https://db.cngb.org/stomics/cbmsta/	Mus musculus	Stereo-seq	Brain	healthy	-	-	39325889
N02_C1	GSE152506	Mus musculus	Spatial Transcriptomics	Brain	Alzheimer's disease	4 months	Female	32702314
N02_D1	GSE152506	Mus musculus	Spatial Transcriptomics	Brain	Alzheimer's disease	4 months	Female	32702314
N03_C2	GSE152506	Mus musculus	Spatial Transcriptomics	Brain	Alzheimer's disease	4 months	Female	32702314
N03_D2	GSE152506	Mus musculus	Spatial Transcriptomics	Brain	Alzheimer's disease	4 months	Female	32702314
N04_D1	GSE152506	Mus musculus	Spatial Transcriptomics	Brain	Alzheimer's disease	18 months	Female	32702314
N04_E1	GSE152506	Mus musculus	Spatial Transcriptomics	Brain	Alzheimer's disease	18 months	Female	32702314
N05_C2	GSE152506	Mus musculus	Spatial Transcriptomics	Brain	Alzheimer's disease	18 months	Female	32702314
N05_D2	GSE152506	Mus musculus	Spatial Transcriptomics	Brain	Alzheimer's disease	18 months	Female	32702314
N06_D2	GSE152506	Mus musculus	Spatial Transcriptomics	Brain	Alzheimer's disease	12 months	Female	32702314
N07_C1	GSE152506	Mus musculus	Spatial Transcriptomics	Brain	Alzheimer's disease	6 months	Female	32702314
151507	https://zenodo.org/record/8376876	Homo sapiens	10X Visium	Brain	Healthy	-	-	37864231
151508	https://zenodo.org/record/8376876	Homo sapiens	10X Visium	Brain	Healthy	-	-	37864231
151509	https://zenodo.org/record/8376876	Homo sapiens	10X Visium	Brain	Healthy	-	-	37864231
151510	https://zenodo.org/record/8376876	Homo sapiens	10X Visium	Brain	Healthy	-	-	37864231
151669	https://zenodo.org/record/8376876	Homo sapiens	10X Visium	Brain	Healthy	-	-	37864231
151670	https://zenodo.org/record/8376876	Homo sapiens	10X Visium	Brain	Healthy	-	-	37864231
151671	https://zenodo.org/record/8376876	Homo sapiens	10X Visium	Brain	Healthy	-	-	37864231
151672	https://zenodo.org/record/8376876	Homo sapiens	10X Visium	Brain	Healthy	-	-	37864231
151673	https://zenodo.org/record/8376876	Homo sapiens	10X Visium	Brain	Healthy	-	-	37864231
151674	https://zenodo.org/record/8376876	Homo sapiens	10X Visium	Brain	Healthy	-	-	37864231
151675	https://zenodo.org/record/8376876	Homo sapiens	10X Visium	Brain	Healthy	-	-	37864231
151676	https://zenodo.org/record/8376876	Homo sapiens	10X Visium	Brain	Healthy	-	-	37864231
37864231_brain_sagittal_01	2023. 10.5281/zenodo.8376876	Mus musculus	10X Visium	Brain Sagittal	Healthy	-	-	37864231
37864231_brain_sagittal_02	2023. 10.5281/zenodo.8376876	Mus musculus	10X Visium	Brain Sagittal	Healthy	-	-	37864231
37864231_brain_sagittal_04	2023. 10.5281/zenodo.8376876	Mus musculus	10X Visium	Brain Sagittal	Healthy	-	-	37864231
34493872_Breast_1142243F	https://zenodo.org/record/8376876	Homo sapiens	10X Visium	Breast	Breast carcinoma	-	-	34493872
34493872_Breast_1160920F	https://zenodo.org/record/8376876	Homo sapiens	10X Visium	Breast	Breast carcinoma	-	-	34493872
34493872_Breast_CID4290	https://zenodo.org/record/8376876	Homo sapiens	10X Visium	Breast	Breast carcinoma	-	-	34493872
34493872_Breast_CID4465	https://zenodo.org/record/8376876	Homo sapiens	10X Visium	Breast	Breast carcinoma	-	-	34493872
34493872_Breast_CID44971	https://zenodo.org/record/8376876	Homo sapiens	10X Visium	Breast	Breast carcinoma	-	-	34493872
34493872_Breast_CID4535	https://zenodo.org/record/8376876	Homo sapiens	10X Visium	Breast	Breast carcinoma	-	-	34493872
GSM6360689	GSE208654	Homo sapiens	10X Visium	Cervical	Healthy	-	-	36967539
GSM6360690	GSE208654	Homo sapiens	10X Visium	Cervical	Healthy	-	-	36967539
GSM6360691	GSE208654	Homo sapiens	10X Visium	Cervical	Healthy	-	-	36967539
GSM6360692	GSE208654	Homo sapiens	10X Visium	Cervical	Healthy	-	-	36967539
GSM5213483	GSE169749	Mus musculus	10X Visium	Colon	Healthy	-	-	35149721
GSM5213484	GSE169749	Mus musculus	10X Visium	Colon	Colitis	-	-	35149721
E10.5_E2S1.MOSTA_data_whole	https://db.cngb.org/search/project/CNP0001543	Mus musculus	Stereo-seq	Embryo	Healthy	-	-	35512705
E11.5_E1S1.MOSTA_data_whole	https://db.cngb.org/search/project/CNP0001543	Mus musculus	Stereo-seq	Embryo	Healthy	-	-	35512705
E11.5_E1S2.MOSTA_data_whole	https://db.cngb.org/search/project/CNP0001543	Mus musculus	Stereo-seq	Embryo	Healthy	-	-	35512705
E11.5_E1S3.MOSTA_data_whole	https://db.cngb.org/search/project/CNP0001543	Mus musculus	Stereo-seq	Embryo	Healthy	-	-	35512705
E12.5_E1S2.MOSTA_data_whole	https://db.cngb.org/search/project/CNP0001543	Mus musculus	Stereo-seq	Embryo	Healthy	-	-	35512705
E12.5_E1S3.MOSTA_data_whole	https://db.cngb.org/search/project/CNP0001543	Mus musculus	Stereo-seq	Embryo	Healthy	-	-	35512705
E12.5_E1S4.MOSTA_data_whole	https://db.cngb.org/search/project/CNP0001543	Mus musculus	Stereo-seq	Embryo	Healthy	-	-	35512705
E12.5_E1S5.MOSTA_data_whole	https://db.cngb.org/search/project/CNP0001543	Mus musculus	Stereo-seq	Embryo	Healthy	-	-	35512705
E12.5_E2S1.MOSTA_data_whole	https://db.cngb.org/search/project/CNP0001543	Mus musculus	Stereo-seq	Embryo	Healthy	-	-	35512705
E13.5_E1S1.MOSTA_data_whole	https://db.cngb.org/search/project/CNP0001543	Mus musculus	Stereo-seq	Embryo	Healthy	-	-	35512705
E13.5_E1S2.MOSTA_data_whole	https://db.cngb.org/search/project/CNP0001543	Mus musculus	Stereo-seq	Embryo	Healthy	-	-	35512705
E13.5_E1S3.MOSTA_data_whole	https://db.cngb.org/search/project/CNP0001543	Mus musculus	Stereo-seq	Embryo	Healthy	-	-	35512705
E13.5_E1S4.MOSTA_data_whole	https://db.cngb.org/search/project/CNP0001543	Mus musculus	Stereo-seq	Embryo	Healthy	-	-	35512705
E14.5_E1S1.MOSTA_data_whole	https://db.cngb.org/search/project/CNP0001543	Mus musculus	Stereo-seq	Embryo	Healthy	-	-	35512705
E14.5_E1S2.MOSTA_data_whole	https://db.cngb.org/search/project/CNP0001543	Mus musculus	Stereo-seq	Embryo	Healthy	-	-	35512705
E14.5_E1S3.MOSTA_data_whole	https://db.cngb.org/search/project/CNP0001543	Mus musculus	Stereo-seq	Embryo	Healthy	-	-	35512705
E14.5_E1S4.MOSTA_data_whole	https://db.cngb.org/search/project/CNP0001543	Mus musculus	Stereo-seq	Embryo	Healthy	-	-	35512705
E14.5_E1S5.MOSTA_data_whole	https://db.cngb.org/search/project/CNP0001543	Mus musculus	Stereo-seq	Embryo	Healthy	-	-	35512705
E15.5_E1S1.MOSTA_data_whole	https://db.cngb.org/search/project/CNP0001543	Mus musculus	Stereo-seq	Embryo	Healthy	-	-	35512705
E15.5_E1S2.MOSTA_data_whole	https://db.cngb.org/search/project/CNP0001543	Mus musculus	Stereo-seq	Embryo	Healthy	-	-	35512705
E15.5_E1S3.MOSTA_data_whole	https://db.cngb.org/search/project/CNP0001543	Mus musculus	Stereo-seq	Embryo	Healthy	-	-	35512705
E15.5_E1S4.MOSTA_data_whole	https://db.cngb.org/search/project/CNP0001543	Mus musculus	Stereo-seq	Embryo	Healthy	-	-	35512705
E15.5_E2S1.MOSTA_data_whole	https://db.cngb.org/search/project/CNP0001543	Mus musculus	Stereo-seq	Embryo	Healthy	-	-	35512705
E16.5_E1S2.MOSTA_data_whole	https://db.cngb.org/search/project/CNP0001543	Mus musculus	Stereo-seq	Embryo	Healthy	-	-	35512705
E16.5_E1S3_cell_bin_data_whole	https://db.cngb.org/search/project/CNP0001543	Mus musculus	Stereo-seq	Embryo	Healthy	-	-	35512705
E16.5_E1S4.MOSTA_data_whole	https://db.cngb.org/search/project/CNP0001543	Mus musculus	Stereo-seq	Embryo	Healthy	-	-	35512705
E16.5_E1S5.MOSTA_data_whole	https://db.cngb.org/search/project/CNP0001543	Mus musculus	Stereo-seq	Embryo	Healthy	-	-	35512705
E16.5_E2S1.MOSTA_data_whole	https://db.cngb.org/search/project/CNP0001543	Mus musculus	Stereo-seq	Embryo	Healthy	-	-	35512705
E16.5_E2S10.MOSTA_data_whole	https://db.cngb.org/search/project/CNP0001543	Mus musculus	Stereo-seq	Embryo	Healthy	-	-	35512705
E16.5_E2S13.MOSTA_data_whole	https://db.cngb.org/search/project/CNP0001543	Mus musculus	Stereo-seq	Embryo	Healthy	-	-	35512705
E16.5_E2S2.MOSTA_data_whole	https://db.cngb.org/search/project/CNP0001543	Mus musculus	Stereo-seq	Embryo	Healthy	-	-	35512705
E16.5_E2S5.MOSTA_data_whole	https://db.cngb.org/search/project/CNP0001543	Mus musculus	Stereo-seq	Embryo	Healthy	-	-	35512705
E16.5_E2S6.MOSTA_data_whole	https://db.cngb.org/search/project/CNP0001543	Mus musculus	Stereo-seq	Embryo	Healthy	-	-	35512705
E16.5_E2S7.MOSTA_data_whole	https://db.cngb.org/search/project/CNP0001543	Mus musculus	Stereo-seq	Embryo	Healthy	-	-	35512705
E16.5_E2S8.MOSTA_data_whole	https://db.cngb.org/search/project/CNP0001543	Mus musculus	Stereo-seq	Embryo	Healthy	-	-	35512705
E16.5_E2S9.MOSTA_data_whole	https://db.cngb.org/search/project/CNP0001543	Mus musculus	Stereo-seq	Embryo	Healthy	-	-	35512705
E9.5_E1S1.MOSTA_data_whole	https://db.cngb.org/search/project/CNP0001543	Mus musculus	Stereo-seq	Embryo	Healthy	-	-	35512705
E9.5_E2S2.MOSTA_data_whole	https://db.cngb.org/search/project/CNP0001543	Mus musculus	Stereo-seq	Embryo	Healthy	-	-	35512705
E9.5_E2S4.MOSTA_data_whole	https://db.cngb.org/search/project/CNP0001543	Mus musculus	Stereo-seq	Embryo	Healthy	-	-	35512705
GSM4861202	GSE160137	Mus musculus	10X Visium	Embryo	Healthy	-	-	33976190
GSM4861203	GSE160137	Mus musculus	10X Visium	Embryo	Healthy	-	-	33976190
GSM4861204	GSE160137	Mus musculus	10X Visium	Embryo	Healthy	-	-	33976190
GSM4861205	GSE160137	Mus musculus	10X Visium	Embryo	Healthy	-	-	33976190
Mouse_brain_cell_bin_data_whole	https://db.cngb.org/search/project/CNP0001543	Mus musculus	Stereo-seq	Embryo	Healthy	-	-	35512705
GSM6177623	GSE203612	Homo sapiens	10X Visium	Endometrium	Endometrial carcinoma	-	-	37833788
GSM5844711	GSE195661	Homo sapiens	10X Visium	Ependyma	Ependymoma	0.5 years	-	36215273
GSM5844712	GSE195661	Homo sapiens	10X Visium	Ependyma	Ependymoma	2 years	-	36215273
GSM5844713	GSE195661	Homo sapiens	10X Visium	Ependyma	Ependymoma	2 years	-	36215273
GSM5844714	GSE195661	Homo sapiens	10X Visium	Ependyma	Ependymoma	0.9 years	-	36215273
GSM5844715	GSE195661	Homo sapiens	10X Visium	Ependyma	Ependymoma	5 years	-	36215273
GSM5844716	GSE195661	Homo sapiens	10X Visium	Ependyma	Ependymoma	6 years	-	36215273
GSM5844717	GSE195661	Homo sapiens	10X Visium	Ependyma	Ependymoma	0.6 years	-	36215273
GSM5844718	GSE195661	Homo sapiens	10X Visium	Ependyma	Ependymoma	1.9 years	-	36215273
GSM5844719	GSE195661	Homo sapiens	10X Visium	Ependyma	Ependymoma	2 years	-	36215273
GSM5844720	GSE195661	Homo sapiens	10X Visium	Ependyma	Ependymoma	6 years	-	36215273
GSM5844721	GSE195661	Homo sapiens	10X Visium	Ependyma	Ependymoma	3 years	-	36215273
GSM5844722	GSE195661	Homo sapiens	10X Visium	Ependyma	Ependymoma	1.9 years	-	36215273
GSM5844723	GSE195661	Homo sapiens	10X Visium	Ependyma	Ependymoma	0.9 years	-	36215273
GSM5844724	GSE195661	Homo sapiens	10X Visium	Ependyma	Ependymoma	5 years	-	36215273
GSM4797918	GSE158328	Homo sapiens	10X Visium	Fetal Colon	Healthy	-	-	33406409
GSM4797919	GSE158328	Homo sapiens	10X Visium	Fetal Colon	Healthy	-	-	33406409
GSM5914539	GSE197317	Homo sapiens	10X Visium	Fetal Pancreas	Healthy	-	-	36513063
GSM5914541	GSE197317	Homo sapiens	10X Visium	Fetal Pancreas	Healthy	-	-	36513063
GSM5914542	GSE197317	Homo sapiens	10X Visium	Fetal Pancreas	Healthy	-	-	36513063
GSM5914543	GSE197317	Homo sapiens	10X Visium	Fetal Pancreas	Healthy	-	-	36513063
GSM5914544	GSE197317	Homo sapiens	10X Visium	Fetal Pancreas	Healthy	-	-	36513063
GSM5914545	GSE197317	Homo sapiens	10X Visium	Fetal Pancreas	Healthy	-	-	36513063
GSM5914546	GSE197317	Homo sapiens	10X Visium	Fetal Pancreas	Healthy	-	-	36513063
GSM4797920	GSE158328	Homo sapiens	10X Visium	Fetal Small Intestine	Healthy	-	-	33406409
GSM4797921	GSE158328	Homo sapiens	10X Visium	Fetal Small Intestine	Healthy	-	-	33406409
GSM4797922	GSE158328	Homo sapiens	10X Visium	Fetal Small Intestine	Healthy	-	-	33406409
GSM4797923	GSE158328	Homo sapiens	10X Visium	Fetal Small Intestine	Healthy	-	-	33406409
GSM5494475	GSE181300	Homo sapiens	10X Visium	Head and Neck	Head and neck squamous carcinoma	-	-	37642290
GSM5494476	GSE181300	Homo sapiens	10X Visium	Head and Neck	Head and neck squamous carcinoma	-	-	37642290
GSM5494477	GSE181300	Homo sapiens	10X Visium	Head and Neck	Head and neck squamous carcinoma	-	-	37642290
GSM5494478	GSE181300	Homo sapiens	10X Visium	Head and Neck	Head and neck squamous carcinoma	-	-	37642290
GSM5494479	GSE181300	Homo sapiens	10X Visium	Head and Neck	Head and neck squamous carcinoma	-	-	37642290
GSM5494480	GSE181300	Homo sapiens	10X Visium	Head and Neck	Head and neck squamous carcinoma	-	-	37642290
GSM5494481	GSE181300	Homo sapiens	10X Visium	Head and Neck	Head and neck squamous carcinoma	-	-	37642290
GSM5494482	GSE181300	Homo sapiens	10X Visium	Head and Neck	Head and neck squamous carcinoma	-	-	37642290
GSM7101009	GSE227469	Homo sapiens	10X Visium	Head and Neck	Head and Neck Angiosarcoma	-	-	37106027
GSM7101010	GSE227469	Homo sapiens	10X Visium	Head and Neck	Head and Neck Angiosarcoma	-	-	37106027
GSM7101011	GSE227469	Homo sapiens	10X Visium	Head and Neck	Head and Neck Angiosarcoma	-	-	37106027
GSM7101012	GSE227469	Homo sapiens	10X Visium	Head and Neck	Head and Neck Angiosarcoma	-	-	37106027
GSM5416753	GSE179392	Mus musculus	10X Visium	Heart	Left ventricular noncompaction cardiomyopathy	-	-	34915728
GSM5416754	GSE179392	Mus musculus	10X Visium	Heart	Left ventricular noncompaction cardiomyopathy	-	-	34915728
GSM5416755	GSE179392	Mus musculus	10X Visium	Heart	Left ventricular noncompaction cardiomyopathy	-	-	34915728
GSM5416756	GSE179392	Mus musculus	10X Visium	Heart	Left ventricular noncompaction cardiomyopathy	-	-	34915728
HP_1	https://data.mendeley.com/datasets/6s959w2zyr/1	Mus musculus	Spatial Transcriptomics	Hippocampus	Alzheimer's disease	-	-	33083725
HP_10	https://data.mendeley.com/datasets/6s959w2zyr/1	Mus musculus	Spatial Transcriptomics	Hippocampus	Alzheimer's disease	-	-	33083725
HP_11	https://data.mendeley.com/datasets/6s959w2zyr/1	Mus musculus	Spatial Transcriptomics	Hippocampus	Alzheimer's disease	-	-	33083725
HP_12	https://data.mendeley.com/datasets/6s959w2zyr/1	Mus musculus	Spatial Transcriptomics	Hippocampus	Alzheimer's disease	-	-	33083725
HP_13	https://data.mendeley.com/datasets/6s959w2zyr/1	Mus musculus	Spatial Transcriptomics	Hippocampus	Alzheimer's disease	-	-	33083725
HP_14	https://data.mendeley.com/datasets/6s959w2zyr/1	Mus musculus	Spatial Transcriptomics	Hippocampus	Alzheimer's disease	-	-	33083725
HP_15	https://data.mendeley.com/datasets/6s959w2zyr/1	Mus musculus	Spatial Transcriptomics	Hippocampus	Alzheimer's disease	-	-	33083725
HP_16	https://data.mendeley.com/datasets/6s959w2zyr/1	Mus musculus	Spatial Transcriptomics	Hippocampus	Alzheimer's disease	-	-	33083725
HP_17	https://data.mendeley.com/datasets/6s959w2zyr/1	Mus musculus	Spatial Transcriptomics	Hippocampus	Alzheimer's disease	-	-	33083725
HP_18	https://data.mendeley.com/datasets/6s959w2zyr/1	Mus musculus	Spatial Transcriptomics	Hippocampus	Alzheimer's disease	-	-	33083725
HP_19	https://data.mendeley.com/datasets/6s959w2zyr/1	Mus musculus	Spatial Transcriptomics	Hippocampus	Alzheimer's disease	-	-	33083725
HP_2	https://data.mendeley.com/datasets/6s959w2zyr/1	Mus musculus	Spatial Transcriptomics	Hippocampus	Alzheimer's disease	-	-	33083725
HP_20	https://data.mendeley.com/datasets/6s959w2zyr/1	Mus musculus	Spatial Transcriptomics	Hippocampus	Alzheimer's disease	-	-	33083725
HP_21	https://data.mendeley.com/datasets/6s959w2zyr/1	Mus musculus	Spatial Transcriptomics	Hippocampus	Alzheimer's disease	-	-	33083725
HP_22	https://data.mendeley.com/datasets/6s959w2zyr/1	Mus musculus	Spatial Transcriptomics	Hippocampus	Alzheimer's disease	-	-	33083725
HP_23	https://data.mendeley.com/datasets/6s959w2zyr/1	Mus musculus	Spatial Transcriptomics	Hippocampus	Alzheimer's disease	-	-	33083725
HP_24	https://data.mendeley.com/datasets/6s959w2zyr/1	Mus musculus	Spatial Transcriptomics	Hippocampus	Alzheimer's disease	-	-	33083725
HP_3	https://data.mendeley.com/datasets/6s959w2zyr/1	Mus musculus	Spatial Transcriptomics	Hippocampus	Alzheimer's disease	-	-	33083725
HP_4	https://data.mendeley.com/datasets/6s959w2zyr/1	Mus musculus	Spatial Transcriptomics	Hippocampus	Alzheimer's disease	-	-	33083725
HP_5	https://data.mendeley.com/datasets/6s959w2zyr/1	Mus musculus	Spatial Transcriptomics	Hippocampus	Alzheimer's disease	-	-	33083725
HP_6	https://data.mendeley.com/datasets/6s959w2zyr/1	Mus musculus	Spatial Transcriptomics	Hippocampus	Alzheimer's disease	-	-	33083725
HP_7	https://data.mendeley.com/datasets/6s959w2zyr/1	Mus musculus	Spatial Transcriptomics	Hippocampus	Alzheimer's disease	-	-	33083725
HP_8	https://data.mendeley.com/datasets/6s959w2zyr/1	Mus musculus	Spatial Transcriptomics	Hippocampus	Alzheimer's disease	-	-	33083725
HP_9	https://data.mendeley.com/datasets/6s959w2zyr/1	Mus musculus	Spatial Transcriptomics	Hippocampus	Alzheimer's disease	-	-	33083725
35372810_kidney_191109_07	https://cellxgene.cziscience.com/collections/8e880741-bf9a-4c8e-9227-934204631d2a	Mus musculus	Slide-seqV2	Kidney	Healthy	-	-	35372810
35372810_kidney_191109_09	https://cellxgene.cziscience.com/collections/8e880741-bf9a-4c8e-9227-934204631d2a	Mus musculus	Slide-seqV2	Kidney	Healthy	-	-	35372810
35372810_kidney_191109_10	https://cellxgene.cziscience.com/collections/8e880741-bf9a-4c8e-9227-934204631d2a	Mus musculus	Slide-seqV2	Kidney	Healthy	-	-	35372810
35372810_kidney_191112_02	https://cellxgene.cziscience.com/collections/8e880741-bf9a-4c8e-9227-934204631d2a	Mus musculus	Slide-seqV2	Kidney	Healthy	-	-	35372810
35372810_kidney_191112_04	https://cellxgene.cziscience.com/collections/8e880741-bf9a-4c8e-9227-934204631d2a	Mus musculus	Slide-seqV2	Kidney	Healthy	-	-	35372810
35372810_kidney_191112_05	https://cellxgene.cziscience.com/collections/8e880741-bf9a-4c8e-9227-934204631d2a	Mus musculus	Slide-seqV2	Kidney	Healthy	-	-	35372810
35372810_kidney_191112_08	https://cellxgene.cziscience.com/collections/8e880741-bf9a-4c8e-9227-934204631d2a	Mus musculus	Slide-seqV2	Kidney	Diabetic kidney disease	-	-	35372810
35372810_kidney_191204_03	https://cellxgene.cziscience.com/collections/8e880741-bf9a-4c8e-9227-934204631d2a	Mus musculus	Slide-seqV2	Kidney	Diabetic kidney disease	-	-	35372810
35372810_kidney_191204_05	https://cellxgene.cziscience.com/collections/8e880741-bf9a-4c8e-9227-934204631d2a	Mus musculus	Slide-seqV2	Kidney	Diabetic kidney disease	-	-	35372810
35372810_kidney_191204_07	https://cellxgene.cziscience.com/collections/8e880741-bf9a-4c8e-9227-934204631d2a	Mus musculus	Slide-seqV2	Kidney	Diabetic kidney disease	-	-	35372810
35372810_kidney_191204_08	https://cellxgene.cziscience.com/collections/8e880741-bf9a-4c8e-9227-934204631d2a	Mus musculus	Slide-seqV2	Kidney	Diabetic kidney disease	-	-	35372810
35372810_kidney_191204_09	https://cellxgene.cziscience.com/collections/8e880741-bf9a-4c8e-9227-934204631d2a	Mus musculus	Slide-seqV2	Kidney	Diabetic kidney disease	-	-	35372810
35372810_kidney_191204_12	https://cellxgene.cziscience.com/collections/8e880741-bf9a-4c8e-9227-934204631d2a	Mus musculus	Slide-seqV2	Kidney	Diabetic kidney disease	-	-	35372810
35372810_kidney_191204_13	https://cellxgene.cziscience.com/collections/8e880741-bf9a-4c8e-9227-934204631d2a	Mus musculus	Slide-seqV2	Kidney	Healthy	-	-	35372810
35372810_kidney_191204_14	https://cellxgene.cziscience.com/collections/8e880741-bf9a-4c8e-9227-934204631d2a	Mus musculus	Slide-seqV2	Kidney	Healthy	-	-	35372810
35372810_kidney_191204_15	https://cellxgene.cziscience.com/collections/8e880741-bf9a-4c8e-9227-934204631d2a	Mus musculus	Slide-seqV2	Kidney	Healthy	-	-	35372810
35372810_kidney_191204_16	https://cellxgene.cziscience.com/collections/8e880741-bf9a-4c8e-9227-934204631d2a	Mus musculus	Slide-seqV2	Kidney	Healthy	-	-	35372810
35372810_kidney_191204_17	https://cellxgene.cziscience.com/collections/8e880741-bf9a-4c8e-9227-934204631d2a	Mus musculus	Slide-seqV2	Kidney	Healthy	-	-	35372810
35372810_kidney_191204_20	https://cellxgene.cziscience.com/collections/8e880741-bf9a-4c8e-9227-934204631d2a	Mus musculus	Slide-seqV2	Kidney	Healthy	-	-	35372810
35372810_kidney_191204_22	https://cellxgene.cziscience.com/collections/8e880741-bf9a-4c8e-9227-934204631d2a	Mus musculus	Slide-seqV2	Kidney	Diabetic kidney disease	-	-	35372810
35372810_kidney_191204_24	https://cellxgene.cziscience.com/collections/8e880741-bf9a-4c8e-9227-934204631d2a	Mus musculus	Slide-seqV2	Kidney	Diabetic kidney disease	-	-	35372810
35372810_kidney_191206_01	https://cellxgene.cziscience.com/collections/8e880741-bf9a-4c8e-9227-934204631d2a	Mus musculus	Slide-seqV2	Kidney	Diabetic kidney disease	-	-	35372810
35372810_kidney_191206_02	https://cellxgene.cziscience.com/collections/8e880741-bf9a-4c8e-9227-934204631d2a	Mus musculus	Slide-seqV2	Kidney	Diabetic kidney disease	-	-	35372810
35372810_kidney_191206_03	https://cellxgene.cziscience.com/collections/8e880741-bf9a-4c8e-9227-934204631d2a	Mus musculus	Slide-seqV2	Kidney	Diabetic kidney disease	-	-	35372810
35372810_kidney_191206_04	https://cellxgene.cziscience.com/collections/8e880741-bf9a-4c8e-9227-934204631d2a	Mus musculus	Slide-seqV2	Kidney	Diabetic kidney disease	-	-	35372810
35372810_kidney_191223_01	https://cellxgene.cziscience.com/collections/8e880741-bf9a-4c8e-9227-934204631d2a	Mus musculus	Slide-seqV2	Kidney	Healthy	-	-	35372810
35372810_kidney_191223_02	https://cellxgene.cziscience.com/collections/8e880741-bf9a-4c8e-9227-934204631d2a	Mus musculus	Slide-seqV2	Kidney	Healthy	-	-	35372810
35372810_kidney_191223_03	https://cellxgene.cziscience.com/collections/8e880741-bf9a-4c8e-9227-934204631d2a	Mus musculus	Slide-seqV2	Kidney	Healthy	-	-	35372810
35372810_kidney_191223_04	https://cellxgene.cziscience.com/collections/8e880741-bf9a-4c8e-9227-934204631d2a	Mus musculus	Slide-seqV2	Kidney	Healthy	-	-	35372810
35372810_kidney_191223_07	https://cellxgene.cziscience.com/collections/8e880741-bf9a-4c8e-9227-934204631d2a	Mus musculus	Slide-seqV2	Kidney	Healthy	-	-	35372810
35372810_kidney_191223_08	https://cellxgene.cziscience.com/collections/8e880741-bf9a-4c8e-9227-934204631d2a	Mus musculus	Slide-seqV2	Kidney	Diabetic kidney disease	-	-	35372810
35372810_kidney_191223_09	https://cellxgene.cziscience.com/collections/8e880741-bf9a-4c8e-9227-934204631d2a	Mus musculus	Slide-seqV2	Kidney	Diabetic kidney disease	-	-	35372810
35372810_kidney_191223_10	https://cellxgene.cziscience.com/collections/8e880741-bf9a-4c8e-9227-934204631d2a	Mus musculus	Slide-seqV2	Kidney	Diabetic kidney disease	-	-	35372810
35372810_kidney_191223_11	https://cellxgene.cziscience.com/collections/8e880741-bf9a-4c8e-9227-934204631d2a	Mus musculus	Slide-seqV2	Kidney	Diabetic kidney disease	-	-	35372810
35372810_kidney_191223_12	https://cellxgene.cziscience.com/collections/8e880741-bf9a-4c8e-9227-934204631d2a	Mus musculus	Slide-seqV2	Kidney	Diabetic kidney disease	-	-	35372810
35372810_kidney_191223_14	https://cellxgene.cziscience.com/collections/8e880741-bf9a-4c8e-9227-934204631d2a	Mus musculus	Slide-seqV2	Kidney	Diabetic kidney disease	-	-	35372810
35372810_kidney_191223_15	https://cellxgene.cziscience.com/collections/8e880741-bf9a-4c8e-9227-934204631d2a	Mus musculus	Slide-seqV2	Kidney	Healthy	-	-	35372810
35372810_kidney_191223_17	https://cellxgene.cziscience.com/collections/8e880741-bf9a-4c8e-9227-934204631d2a	Mus musculus	Slide-seqV2	Kidney	Healthy	-	-	35372810
35372810_kidney_191223_18	https://cellxgene.cziscience.com/collections/8e880741-bf9a-4c8e-9227-934204631d2a	Mus musculus	Slide-seqV2	Kidney	Healthy	-	-	35372810
35372810_kidney_191223_19	https://cellxgene.cziscience.com/collections/8e880741-bf9a-4c8e-9227-934204631d2a	Mus musculus	Slide-seqV2	Kidney	Healthy	-	-	35372810
35372810_kidney_191223_21	https://cellxgene.cziscience.com/collections/8e880741-bf9a-4c8e-9227-934204631d2a	Mus musculus	Slide-seqV2	Kidney	Autosomal dominant polycystic kidney disease	-	-	35372810
35372810_kidney_191223_22	https://cellxgene.cziscience.com/collections/8e880741-bf9a-4c8e-9227-934204631d2a	Mus musculus	Slide-seqV2	Kidney	Autosomal dominant polycystic kidney disease	-	-	35372810
35372810_kidney_191223_23	https://cellxgene.cziscience.com/collections/8e880741-bf9a-4c8e-9227-934204631d2a	Mus musculus	Slide-seqV2	Kidney	Autosomal dominant polycystic kidney disease	-	-	35372810
35372810_kidney_191223_24	https://cellxgene.cziscience.com/collections/8e880741-bf9a-4c8e-9227-934204631d2a	Mus musculus	Slide-seqV2	Kidney	Autosomal dominant polycystic kidney disease	-	-	35372810
35372810_kidney_200102_09	https://cellxgene.cziscience.com/collections/8e880741-bf9a-4c8e-9227-934204631d2a	Mus musculus	Slide-seqV2	Kidney	Autosomal dominant polycystic kidney disease	-	-	35372810
35372810_kidney_200104_01	https://cellxgene.cziscience.com/collections/8e880741-bf9a-4c8e-9227-934204631d2a	Mus musculus	Slide-seqV2	Kidney	Healthy	-	-	35372810
35372810_kidney_200104_02	https://cellxgene.cziscience.com/collections/8e880741-bf9a-4c8e-9227-934204631d2a	Mus musculus	Slide-seqV2	Kidney	Healthy	-	-	35372810
35372810_kidney_200104_03	https://cellxgene.cziscience.com/collections/8e880741-bf9a-4c8e-9227-934204631d2a	Mus musculus	Slide-seqV2	Kidney	Healthy	-	-	35372810
35372810_kidney_200104_04	https://cellxgene.cziscience.com/collections/8e880741-bf9a-4c8e-9227-934204631d2a	Mus musculus	Slide-seqV2	Kidney	Diabetic kidney disease	-	-	35372810
35372810_kidney_200104_05	https://cellxgene.cziscience.com/collections/8e880741-bf9a-4c8e-9227-934204631d2a	Mus musculus	Slide-seqV2	Kidney	Healthy	-	-	35372810
35372810_kidney_200104_06	https://cellxgene.cziscience.com/collections/8e880741-bf9a-4c8e-9227-934204631d2a	Mus musculus	Slide-seqV2	Kidney	Autosomal dominant polycystic kidney disease	-	-	35372810
35372810_kidney_200104_07	https://cellxgene.cziscience.com/collections/8e880741-bf9a-4c8e-9227-934204631d2a	Mus musculus	Slide-seqV2	Kidney	Autosomal dominant polycystic kidney disease	-	-	35372810
35372810_kidney_200104_09	https://cellxgene.cziscience.com/collections/8e880741-bf9a-4c8e-9227-934204631d2a	Mus musculus	Slide-seqV2	Kidney	Autosomal dominant polycystic kidney disease	-	-	35372810
35372810_kidney_200104_10	https://cellxgene.cziscience.com/collections/8e880741-bf9a-4c8e-9227-934204631d2a	Mus musculus	Slide-seqV2	Kidney	Autosomal dominant polycystic kidney disease	-	-	35372810
35372810_kidney_200104_14	https://cellxgene.cziscience.com/collections/8e880741-bf9a-4c8e-9227-934204631d2a	Mus musculus	Slide-seqV2	Kidney	Autosomal dominant polycystic kidney disease	-	-	35372810
35372810_kidney_200127_01	https://cellxgene.cziscience.com/collections/8e880741-bf9a-4c8e-9227-934204631d2a	Mus musculus	Slide-seqV2	Kidney	Healthy	-	-	35372810
35372810_kidney_200127_05	https://cellxgene.cziscience.com/collections/8e880741-bf9a-4c8e-9227-934204631d2a	Mus musculus	Slide-seqV2	Kidney	Healthy	-	-	35372810
35372810_kidney_200127_06	https://cellxgene.cziscience.com/collections/8e880741-bf9a-4c8e-9227-934204631d2a	Mus musculus	Slide-seqV2	Kidney	Autosomal dominant polycystic kidney disease	-	-	35372810
35372810_kidney_200127_07	https://cellxgene.cziscience.com/collections/8e880741-bf9a-4c8e-9227-934204631d2a	Mus musculus	Slide-seqV2	Kidney	Autosomal dominant polycystic kidney disease	-	-	35372810
35372810_kidney_200127_08	https://cellxgene.cziscience.com/collections/8e880741-bf9a-4c8e-9227-934204631d2a	Mus musculus	Slide-seqV2	Kidney	Autosomal dominant polycystic kidney disease	-	-	35372810
35372810_kidney_200127_09	https://cellxgene.cziscience.com/collections/8e880741-bf9a-4c8e-9227-934204631d2a	Mus musculus	Slide-seqV2	Kidney	Autosomal dominant polycystic kidney disease	-	-	35372810
35372810_kidney_200127_10	https://cellxgene.cziscience.com/collections/8e880741-bf9a-4c8e-9227-934204631d2a	Mus musculus	Slide-seqV2	Kidney	Autosomal dominant polycystic kidney disease	-	-	35372810
35372810_kidney_200131_13	https://cellxgene.cziscience.com/collections/8e880741-bf9a-4c8e-9227-934204631d2a	Mus musculus	Slide-seqV2	Kidney	Autosomal dominant polycystic kidney disease	-	-	35372810
35372810_kidney_200131_20	https://cellxgene.cziscience.com/collections/8e880741-bf9a-4c8e-9227-934204631d2a	Mus musculus	Slide-seqV2	Kidney	Autosomal dominant polycystic kidney disease	-	-	35372810
35372810_kidney_200131_21	https://cellxgene.cziscience.com/collections/8e880741-bf9a-4c8e-9227-934204631d2a	Mus musculus	Slide-seqV2	Kidney	Autosomal dominant polycystic kidney disease	-	-	35372810
35372810_kidney_200131_22	https://cellxgene.cziscience.com/collections/8e880741-bf9a-4c8e-9227-934204631d2a	Mus musculus	Slide-seqV2	Kidney	Autosomal dominant polycystic kidney disease	-	-	35372810
35372810_kidney_200131_23	https://cellxgene.cziscience.com/collections/8e880741-bf9a-4c8e-9227-934204631d2a	Mus musculus	Slide-seqV2	Kidney	Autosomal dominant polycystic kidney disease	-	-	35372810
35372810_kidney_200210_01	https://cellxgene.cziscience.com/collections/8e880741-bf9a-4c8e-9227-934204631d2a	Mus musculus	Slide-seqV2	Kidney	Autosomal dominant polycystic kidney disease	-	-	35372810
35372810_kidney_200210_02	https://cellxgene.cziscience.com/collections/8e880741-bf9a-4c8e-9227-934204631d2a	Mus musculus	Slide-seqV2	Kidney	Autosomal dominant polycystic kidney disease	-	-	35372810
35372810_kidney_200210_03	https://cellxgene.cziscience.com/collections/8e880741-bf9a-4c8e-9227-934204631d2a	Mus musculus	Slide-seqV2	Kidney	Autosomal dominant polycystic kidney disease	-	-	35372810
35372810_kidney_200210_04	https://cellxgene.cziscience.com/collections/8e880741-bf9a-4c8e-9227-934204631d2a	Mus musculus	Slide-seqV2	Kidney	Autosomal dominant polycystic kidney disease	-	-	35372810
GSM5924030_ffpe_c_2	GSE175540	Homo sapiens	10X Visium	kidney	Kidney cancer	-	-	35231421
GSM5924031_ffpe_c_3	GSE175540	Homo sapiens	10X Visium	kidney	Kidney cancer	-	-	35231421
GSM5924032_ffpe_c_4	GSE175540	Homo sapiens	10X Visium	kidney	Kidney cancer	-	-	35231421
GSM5924033_ffpe_c_7	GSE175540	Homo sapiens	10X Visium	kidney	Kidney cancer	-	-	35231421
GSM5924035_ffpe_c_20	GSE175540	Homo sapiens	10X Visium	kidney	Kidney cancer	-	-	35231421
GSM5924036_ffpe_c_21	GSE175540	Homo sapiens	10X Visium	kidney	Kidney cancer	-	-	35231421
GSM5924037_ffpe_c_34	GSE175540	Homo sapiens	10X Visium	kidney	Kidney cancer	-	-	35231421
GSM5924038_ffpe_c_36	GSE175540	Homo sapiens	10X Visium	kidney	Kidney cancer	-	-	35231421
GSM5924039_ffpe_c_39	GSE175540	Homo sapiens	10X Visium	kidney	Kidney cancer	-	-	35231421
GSM5924040_ffpe_c_45	GSE175540	Homo sapiens	10X Visium	kidney	Kidney cancer	-	-	35231421
GSM5924041_ffpe_c_51	GSE175540	Homo sapiens	10X Visium	kidney	Kidney cancer	-	-	35231421
GSM5924042_frozen_a_1	GSE175540	Homo sapiens	10X Visium	kidney	Kidney cancer	-	-	35231421
GSM5924043_frozen_a_3	GSE175540	Homo sapiens	10X Visium	kidney	Kidney cancer	-	-	35231421
GSM5924044_frozen_a_15	GSE175540	Homo sapiens	10X Visium	kidney	Kidney cancer	-	-	35231421
GSM5924045_frozen_a_17	GSE175540	Homo sapiens	10X Visium	kidney	Kidney cancer	-	-	35231421
GSM5924046_frozen_b_1	GSE175540	Homo sapiens	10X Visium	kidney	Kidney cancer	-	-	35231421
GSM5924047_frozen_b_7	GSE175540	Homo sapiens	10X Visium	kidney	Kidney cancer	-	-	35231421
GSM5924048_frozen_b_13	GSE175540	Homo sapiens	10X Visium	kidney	Kidney cancer	-	-	35231421
GSM5924049_frozen_b_18	GSE175540	Homo sapiens	10X Visium	kidney	Kidney cancer	-	-	35231421
GSM5924050_frozen_c_2	GSE175540	Homo sapiens	10X Visium	kidney	Kidney cancer	-	-	35231421
GSM5924051_frozen_c_5	GSE175540	Homo sapiens	10X Visium	kidney	Kidney cancer	-	-	35231421
GSM5924052_frozen_c_23	GSE175540	Homo sapiens	10X Visium	kidney	Kidney cancer	-	-	35231421
GSM5924053_frozen_c_57	GSE175540	Homo sapiens	10X Visium	kidney	Kidney cancer	-	-	35231421
GSM6250307	GSE206306	Homo sapiens	10X Visium	Kidney	Healthy	-	Female	37468493
GSM6250308	GSE206306	Homo sapiens	10X Visium	Kidney	Healthy	-	Female	37468493
GSM6250309	GSE206306	Homo sapiens	10X Visium	Kidney	Healthy	-	Female	37468493
GSM6250310	GSE206306	Homo sapiens	10X Visium	Kidney	Healthy	-	pooled male and female	37468493
GSM7166169	GSE206306	Homo sapiens	10X Visium	Kidney	Healthy	-	Female	37468493
GSM7166170	GSE206306	Homo sapiens	10X Visium	Kidney	Healthy	-	Male	37468493
D0_DT2	https://db.cngb.org/stomics/cirsta/	Mus musculus	Stereo-seq	Liver	Cholestatic injury	-	-	38627596
D0_DY1	https://db.cngb.org/stomics/cirsta/	Mus musculus	Stereo-seq	Liver	Cholestatic injury	-	-	38627596
D17_FR4	https://db.cngb.org/stomics/cirsta/	Mus musculus	Stereo-seq	Liver	Cholestatic injury	-	-	38627596
D17_FS3	https://db.cngb.org/stomics/cirsta/	Mus musculus	Stereo-seq	Liver	Cholestatic injury	-	-	38627596
D17_FS4	https://db.cngb.org/stomics/cirsta/	Mus musculus	Stereo-seq	Liver	Cholestatic injury	-	-	38627596
D8_FR1	https://db.cngb.org/stomics/cirsta/	Mus musculus	Stereo-seq	Liver	Cholestatic injury	-	-	38627596
D8_FR2	https://db.cngb.org/stomics/cirsta/	Mus musculus	Stereo-seq	Liver	Cholestatic injury	-	-	38627596
D8_FS1	https://db.cngb.org/stomics/cirsta/	Mus musculus	Stereo-seq	Liver	Cholestatic injury	-	-	38627596
D8_FS2	https://db.cngb.org/stomics/cirsta/	Mus musculus	Stereo-seq	Liver	Cholestatic injury	-	-	38627596
DT2_D0_stereo-seq	https://db.cngb.org/stomics/lista/	Mus musculus	Stereo-seq	Liver	Partial resection	-	-	38627598
DT3_D0_stereo-seq	https://db.cngb.org/stomics/lista/	Mus musculus	Stereo-seq	Liver	Partial resection	-	-	38627598
DX1_8h_stereo-seq	https://db.cngb.org/stomics/lista/	Mus musculus	Stereo-seq	Liver	Partial resection	-	-	38627598
DX2_8h_stereo-seq	https://db.cngb.org/stomics/lista/	Mus musculus	Stereo-seq	Liver	Partial resection	-	-	38627598
DX3_8h_stereo-seq	https://db.cngb.org/stomics/lista/	Mus musculus	Stereo-seq	Liver	Partial resection	-	-	38627598
DX4_D2_stereo-seq	https://db.cngb.org/stomics/lista/	Mus musculus	Stereo-seq	Liver	Partial resection	-	-	38627598
DX5_D2_stereo-seq	https://db.cngb.org/stomics/lista/	Mus musculus	Stereo-seq	Liver	Partial resection	-	-	38627598
DX6_D2_stereo-seq	https://db.cngb.org/stomics/lista/	Mus musculus	Stereo-seq	Liver	Partial resection	-	-	38627598
DX7_D7_stereo-seq	https://db.cngb.org/stomics/lista/	Mus musculus	Stereo-seq	Liver	Partial resection	-	-	38627598
DX8_D7_stereo-seq	https://db.cngb.org/stomics/lista/	Mus musculus	Stereo-seq	Liver	Partial resection	-	-	38627598
DX9_D7_stereo-seq	https://db.cngb.org/stomics/lista/	Mus musculus	Stereo-seq	Liver	Partial resection	-	-	38627598
DY1_D0_stereo-seq	https://db.cngb.org/stomics/lista/	Mus musculus	Stereo-seq	Liver	Partial resection	-	-	38627598
DY2_D0_stereo-seq	https://db.cngb.org/stomics/lista/	Mus musculus	Stereo-seq	Liver	Partial resection	-	-	38627598
DY3_D0_stereo-seq	https://db.cngb.org/stomics/lista/	Mus musculus	Stereo-seq	Liver	Partial resection	-	-	38627598
FB1_D1_stereo-seq	https://db.cngb.org/stomics/lista/	Mus musculus	Stereo-seq	Liver	Partial resection	-	-	38627598
FB2_D1_stereo-seq	https://db.cngb.org/stomics/lista/	Mus musculus	Stereo-seq	Liver	Partial resection	-	-	38627598
FH1_8h_stereo-seq	https://db.cngb.org/stomics/lista/	Mus musculus	Stereo-seq	Liver	Partial resection	-	-	38627598
FH2_8h_stereo-seq	https://db.cngb.org/stomics/lista/	Mus musculus	Stereo-seq	Liver	Partial resection	-	-	38627598
FH3_8h_stereo-seq	https://db.cngb.org/stomics/lista/	Mus musculus	Stereo-seq	Liver	Partial resection	-	-	38627598
FH4_D3_stereo-seq	https://db.cngb.org/stomics/lista/	Mus musculus	Stereo-seq	Liver	Partial resection	-	-	38627598
FH5_D3_stereo-seq	https://db.cngb.org/stomics/lista/	Mus musculus	Stereo-seq	Liver	Partial resection	-	-	38627598
FH6_D3_stereo-seq	https://db.cngb.org/stomics/lista/	Mus musculus	Stereo-seq	Liver	Partial resection	-	-	38627598
FN3_D1_stereo-seq	https://db.cngb.org/stomics/lista/	Mus musculus	Stereo-seq	Liver	Partial resection	-	-	38627598
FN4_D1_stereo-seq	https://db.cngb.org/stomics/lista/	Mus musculus	Stereo-seq	Liver	Partial resection	-	-	38627598
FO1_D2_stereo-seq	https://db.cngb.org/stomics/lista/	Mus musculus	Stereo-seq	Liver	Partial resection	-	-	38627598
FO2_D2_stereo-seq	https://db.cngb.org/stomics/lista/	Mus musculus	Stereo-seq	Liver	Partial resection	-	-	38627598
FO3_D7_stereo-seq	https://db.cngb.org/stomics/lista/	Mus musculus	Stereo-seq	Liver	Partial resection	-	-	38627598
FO4_D7_stereo-seq	https://db.cngb.org/stomics/lista/	Mus musculus	Stereo-seq	Liver	Partial resection	-	-	38627598
FP3_D3_stereo-seq	https://db.cngb.org/stomics/lista/	Mus musculus	Stereo-seq	Liver	Partial resection	-	-	38627598
FP4_D3_stereo-seq	https://db.cngb.org/stomics/lista/	Mus musculus	Stereo-seq	Liver	Partial resection	-	-	38627598
GSM6177612	GSE203612	Homo sapiens	10X Visium	Liver	Liver hepatocellular carcinoma	-	-	37833788
GSM6256810	GSE206552	Homo sapiens	10X Visium	Liver	Colorectal liver metastasis	-	-	37157887
GSM6256811	GSE206552	Homo sapiens	10X Visium	Liver	Colorectal liver metastasis	-	-	37157887
GSM6256812	GSE206552	Homo sapiens	10X Visium	Liver	Colorectal liver metastasis	-	-	37157887
GSM6256813	GSE206552	Homo sapiens	10X Visium	Liver	Colorectal liver metastasis	-	-	37157887
R2_FR5	https://db.cngb.org/stomics/cirsta/	Mus musculus	Stereo-seq	Liver	Cholestatic injury	-	-	38627596
R2_FR6	https://db.cngb.org/stomics/cirsta/	Mus musculus	Stereo-seq	Liver	Cholestatic injury	-	-	38627596
R2_FS5	https://db.cngb.org/stomics/cirsta/	Mus musculus	Stereo-seq	Liver	Cholestatic injury	-	-	38627596
R2_FS6	https://db.cngb.org/stomics/cirsta/	Mus musculus	Stereo-seq	Liver	Cholestatic injury	-	-	38627596
R21_GD1	https://db.cngb.org/stomics/cirsta/	Mus musculus	Stereo-seq	Liver	Cholestatic injury	-	-	38627596
R21_GD2	https://db.cngb.org/stomics/cirsta/	Mus musculus	Stereo-seq	Liver	Cholestatic injury	-	-	38627596
R21_GD4	https://db.cngb.org/stomics/cirsta/	Mus musculus	Stereo-seq	Liver	Cholestatic injury	-	-	38627596
R21_GD5	https://db.cngb.org/stomics/cirsta/	Mus musculus	Stereo-seq	Liver	Cholestatic injury	-	-	38627596
R21_GD6	https://db.cngb.org/stomics/cirsta/	Mus musculus	Stereo-seq	Liver	Cholestatic injury	-	-	38627596
R7_FR7	https://db.cngb.org/stomics/cirsta/	Mus musculus	Stereo-seq	Liver	Cholestatic injury	-	-	38627596
R7_FR8	https://db.cngb.org/stomics/cirsta/	Mus musculus	Stereo-seq	Liver	Cholestatic injury	-	-	38627596
R7_FS7	https://db.cngb.org/stomics/cirsta/	Mus musculus	Stereo-seq	Liver	Cholestatic injury	-	-	38627596
R7_FS8	https://db.cngb.org/stomics/cirsta/	Mus musculus	Stereo-seq	Liver	Cholestatic injury	-	-	38627596
GSM5388414	GSE178361	Homo sapiens	10X Visium	Lung	Healthy	-	-	35355018
GSM5388415	GSE178361	Homo sapiens	10X Visium	Lung	Healthy	-	-	35355018
GSM5567513	GSE183683	Mus musculus	10X Visium	Lung	Pulmonary fibrosis	-	Male	35216634
GSM5567515	GSE183683	Mus musculus	10X Visium	Lung	Pulmonary fibrosis	-	Male	35216634
GSM5567516	GSE183683	Mus musculus	10X Visium	Lung	Pulmonary fibrosis	-	Male	35216634
GSM5621968	GSE185715	Homo sapiens	10X Visium	Lung Organoid	Healthy	-	-	36776149
GSM5621969	GSE185715	Homo sapiens	10X Visium	Lung Organoid	Healthy	-	-	36776149
GSM5621970	GSE185715	Homo sapiens	10X Visium	Lung Organoid	Healthy	-	-	36776149
GSM5621971	GSE185715	Homo sapiens	10X Visium	Lung Organoid	Healthy	-	-	36776149
GSM5278102	GSE173776	Mus musculus	10X Visium	Lymph Node	Healthy	6 weeks	Female	35449415
GSM5278103	GSE173776	Mus musculus	10X Visium	Lymph Node	Healthy	6 weeks	Female	35449415
T1	https://zenodo.org/records/13207776	Homo sapiens	10X Visium	Lymphoid	healthy	-	-	40374674
T2	https://zenodo.org/records/13207776	Homo sapiens	10X Visium	Lymphoid	healthy	-	-	40374674
T3	https://zenodo.org/records/13207776	Homo sapiens	10X Visium	Lymphoid	healthy	-	-	40374674
T4	https://zenodo.org/records/13207776	Homo sapiens	10X Visium	Lymphoid	healthy	-	-	40374674
T5	https://zenodo.org/records/13207776	Homo sapiens	10X Visium	Lymphoid	healthy	-	-	40374674
T6	https://zenodo.org/records/13207776	Homo sapiens	10X Visium	Lymphoid	healthy	-	-	40374674
T7	https://zenodo.org/records/13207776	Homo sapiens	10X Visium	Lymphoid	healthy	-	-	40374674
T8	https://zenodo.org/records/13207776	Homo sapiens	10X Visium	Lymphoid	healthy	-	-	40374674
GSM6034861	GSE200481	Mus musculus	10X Visium	Muscle	Healthy	6 months	Female	36329320
GSM6034863	GSE200481	Mus musculus	10X Visium	Muscle	Healthy	6 months	Female	36329320
GSM6034864	GSE200481	Mus musculus	10X Visium	Muscle	Healthy	11 days	Male	36329320
GSM6034865	GSE200481	Mus musculus	10X Visium	Muscle	Healthy	11 days	Female	36329320
GSM6034867	GSE200481	Mus musculus	10X Visium	Muscle	Healthy	6 months	Female	36329320
GSM6034868	GSE200481	Mus musculus	10X Visium	Muscle	Healthy	6 months	Female	36329320
GSM6030901	GSE200310	Homo sapiens	10X Visium	Nasopharynx	Nasopharyngeal carcinoma	-	-	37024479
GSM6030902	GSE200310	Homo sapiens	10X Visium	Nasopharynx	Nasopharyngeal carcinoma	-	-	37024479
33288904_neocortex	https://singlecell.broadinstitute.org/single_cell/study/SCP815/sensitive-spatial-genome-wide-expression-profiling-at-cellular-resolution#study-summary	Mus musculus	Slide-seqV2	Neocortex	Healthy	-	-	33288904
37864231_Olfactory_Bulb_01	2023. 10.5281/zenodo.8376876	Mus musculus	10X Visium	Olfactory Bulb	Healthy	-	-	37864231
37864231_Olfactory_Bulb_02	2023. 10.5281/zenodo.8376876	Mus musculus	Slide-seqV2	Olfactory Bulb	Healthy	-	-	37864231
37864231_Olfactory_Bulb_03	2023. 10.5281/zenodo.8376876	Mus musculus	Slide-seqV2	Olfactory Bulb	Healthy	-	-	37864231
37864231_Olfactory_Bulb_04	2023. 10.5281/zenodo.8376876	Mus musculus	10X Visium	Olfactory Bulb	Healthy	-	-	37864231
Mouse_olfa_S1_data_whole	https://db.cngb.org/search/project/CNP0001543	Mus musculus	Stereo-seq	Olfactory Bulb	Healthy	-	-	35512705
OFB_1	https://data.mendeley.com/datasets/6s959w2zyr/1	Mus musculus	Spatial Transcriptomics	Olfactory Bulb	Alzheimer's disease	-	-	33083725
OFB_10	https://data.mendeley.com/datasets/6s959w2zyr/1	Mus musculus	Spatial Transcriptomics	Olfactory Bulb	Alzheimer's disease	-	-	33083725
OFB_11	https://data.mendeley.com/datasets/6s959w2zyr/1	Mus musculus	Spatial Transcriptomics	Olfactory Bulb	Alzheimer's disease	-	-	33083725
OFB_12	https://data.mendeley.com/datasets/6s959w2zyr/1	Mus musculus	Spatial Transcriptomics	Olfactory Bulb	Alzheimer's disease	-	-	33083725
OFB_13	https://data.mendeley.com/datasets/6s959w2zyr/1	Mus musculus	Spatial Transcriptomics	Olfactory Bulb	Alzheimer's disease	-	-	33083725
OFB_14	https://data.mendeley.com/datasets/6s959w2zyr/1	Mus musculus	Spatial Transcriptomics	Olfactory Bulb	Alzheimer's disease	-	-	33083725
OFB_15	https://data.mendeley.com/datasets/6s959w2zyr/1	Mus musculus	Spatial Transcriptomics	Olfactory Bulb	Alzheimer's disease	-	-	33083725
OFB_16	https://data.mendeley.com/datasets/6s959w2zyr/1	Mus musculus	Spatial Transcriptomics	Olfactory Bulb	Alzheimer's disease	-	-	33083725
OFB_17	https://data.mendeley.com/datasets/6s959w2zyr/1	Mus musculus	Spatial Transcriptomics	Olfactory Bulb	Alzheimer's disease	-	-	33083725
OFB_18	https://data.mendeley.com/datasets/6s959w2zyr/1	Mus musculus	Spatial Transcriptomics	Olfactory Bulb	Alzheimer's disease	-	-	33083725
OFB_19	https://data.mendeley.com/datasets/6s959w2zyr/1	Mus musculus	Spatial Transcriptomics	Olfactory Bulb	Alzheimer's disease	-	-	33083725
OFB_2	https://data.mendeley.com/datasets/6s959w2zyr/1	Mus musculus	Spatial Transcriptomics	Olfactory Bulb	Alzheimer's disease	-	-	33083725
OFB_20	https://data.mendeley.com/datasets/6s959w2zyr/1	Mus musculus	Spatial Transcriptomics	Olfactory Bulb	Alzheimer's disease	-	-	33083725
OFB_21	https://data.mendeley.com/datasets/6s959w2zyr/1	Mus musculus	Spatial Transcriptomics	Olfactory Bulb	Alzheimer's disease	-	-	33083725
OFB_22	https://data.mendeley.com/datasets/6s959w2zyr/1	Mus musculus	Spatial Transcriptomics	Olfactory Bulb	Alzheimer's disease	-	-	33083725
OFB_23	https://data.mendeley.com/datasets/6s959w2zyr/1	Mus musculus	Spatial Transcriptomics	Olfactory Bulb	Alzheimer's disease	-	-	33083725
OFB_24	https://data.mendeley.com/datasets/6s959w2zyr/1	Mus musculus	Spatial Transcriptomics	Olfactory Bulb	Alzheimer's disease	-	-	33083725
OFB_3	https://data.mendeley.com/datasets/6s959w2zyr/1	Mus musculus	Spatial Transcriptomics	Olfactory Bulb	Alzheimer's disease	-	-	33083725
OFB_4	https://data.mendeley.com/datasets/6s959w2zyr/1	Mus musculus	Spatial Transcriptomics	Olfactory Bulb	Alzheimer's disease	-	-	33083725
OFB_5	https://data.mendeley.com/datasets/6s959w2zyr/1	Mus musculus	Spatial Transcriptomics	Olfactory Bulb	Alzheimer's disease	-	-	33083725
OFB_6	https://data.mendeley.com/datasets/6s959w2zyr/1	Mus musculus	Spatial Transcriptomics	Olfactory Bulb	Alzheimer's disease	-	-	33083725
OFB_7	https://data.mendeley.com/datasets/6s959w2zyr/1	Mus musculus	Spatial Transcriptomics	Olfactory Bulb	Alzheimer's disease	-	-	33083725
OFB_8	https://data.mendeley.com/datasets/6s959w2zyr/1	Mus musculus	Spatial Transcriptomics	Olfactory Bulb	Alzheimer's disease	-	-	33083725
OFB_9	https://data.mendeley.com/datasets/6s959w2zyr/1	Mus musculus	Spatial Transcriptomics	Olfactory Bulb	Alzheimer's disease	-	-	33083725
GSM6339631	GSE208253	Homo sapiens	10X Visium	Oral Mucosa	Oral squamous cell carcinoma	-	-	37596273
GSM5673399	GSE188257	Mus musculus	10X Visium	Ovary	Healthy	-	-	35996587
GSM5673400	GSE188257	Mus musculus	10X Visium	Ovary	Healthy	-	-	35996587
GSM5708485	GSE189843	Homo sapiens	10X Visium	Ovary	Ovarian tumour	-	-	35252817
GSM5708486	GSE189843	Homo sapiens	10X Visium	Ovary	Ovarian tumour	-	-	35252817
GSM5708487	GSE189843	Homo sapiens	10X Visium	Ovary	Ovarian tumour	-	-	35252817
GSM5708488	GSE189843	Homo sapiens	10X Visium	Ovary	Ovarian tumour	-	-	35252817
GSM5708489	GSE189843	Homo sapiens	10X Visium	Ovary	Ovarian tumour	-	-	35252817
GSM5708490	GSE189843	Homo sapiens	10X Visium	Ovary	Ovarian tumour	-	-	35252817
GSM5708491	GSE189843	Homo sapiens	10X Visium	Ovary	Ovarian tumour	-	-	35252817
GSM5708492	GSE189843	Homo sapiens	10X Visium	Ovary	Ovarian tumour	-	-	35252817
GSM5708493	GSE189843	Homo sapiens	10X Visium	Ovary	Ovarian tumour	-	-	35252817
GSM5708494	GSE189843	Homo sapiens	10X Visium	Ovary	Ovarian tumour	-	-	35252817
GSM5708495	GSE189843	Homo sapiens	10X Visium	Ovary	Ovarian tumour	-	-	35252817
GSM5708496	GSE189843	Homo sapiens	10X Visium	Ovary	Ovarian tumour	-	-	35252817
GSM6177614	GSE203612	Homo sapiens	10X Visium	Ovary	Ovarian tumour	-	-	37833788
GSM6177617	GSE203612	Homo sapiens	10X Visium	Ovary	Ovarian tumour	-	-	37833788
GSM6177618	GSE203612	Homo sapiens	10X Visium	Ovary	Ovarian tumour	-	-	37833788
GSM6506110	GSE211956	Homo sapiens	10X Visium	Ovary	Ovarian tumour	-	-	38570491
GSM6506111	GSE211956	Homo sapiens	10X Visium	Ovary	Ovarian tumour	-	-	38570491
GSM6506112	GSE211956	Homo sapiens	10X Visium	Ovary	Ovarian tumour	-	-	38570491
GSM6506113	GSE211956	Homo sapiens	10X Visium	Ovary	Ovarian tumour	-	-	38570491
GSM6506114	GSE211956	Homo sapiens	10X Visium	Ovary	Ovarian tumour	-	-	38570491
GSM6506115	GSE211956	Homo sapiens	10X Visium	Ovary	Ovarian tumour	-	-	38570491
GSM6506116	GSE211956	Homo sapiens	10X Visium	Ovary	Ovarian tumour	-	-	38570491
GSM6506117	GSE211956	Homo sapiens	10X Visium	Ovary	Ovarian tumour	-	-	38570491
GSM6132061	GSE202740	Homo sapiens	10X Visium	Pancreas	Pancreatic Ductal Adenocarcinoma	-	-	37770931
GSM6132062	GSE202740	Homo sapiens	10X Visium	Pancreas	Pancreatic Ductal Adenocarcinoma	-	-	37770931
GSM6132063	GSE202740	Homo sapiens	10X Visium	Pancreas	Pancreatic Ductal Adenocarcinoma	-	-	37770931
GSM6132064	GSE202740	Homo sapiens	10X Visium	Pancreas	Pancreatic Ductal Adenocarcinoma	-	-	37770931
GSM7421780	GSE233293	Homo sapiens	10X Visium	Pancreatic Ductal	Intraductal Papillary Mucinous Neoplasm	75	Female	37285225
GSM7421781	GSE233293	Homo sapiens	10X Visium	Pancreatic Ductal	Intraductal Papillary Mucinous Neoplasm	76	Male	37285225
GSM7421782	GSE233293	Homo sapiens	10X Visium	Pancreatic Ductal	Intraductal Papillary Mucinous Neoplasm	56	Male	37285225
GSM7421783	GSE233293	Homo sapiens	10X Visium	Pancreatic Ductal	Intraductal Papillary Mucinous Neoplasm	67	Female	37285225
GSM7421784	GSE233293	Homo sapiens	10X Visium	Pancreatic Ductal	Intraductal Papillary Mucinous Neoplasm	76	Female	37285225
GSM7421785	GSE233293	Homo sapiens	10X Visium	Pancreatic Ductal	Intraductal Papillary Mucinous Neoplasm	51	Female	37285225
GSM7421786	GSE233293	Homo sapiens	10X Visium	Pancreatic Ductal	Intraductal Papillary Mucinous Neoplasm	76	Male	37285225
GSM7421787	GSE233293	Homo sapiens	10X Visium	Pancreatic Ductal	Intraductal Papillary Mucinous Neoplasm	72	Male	37285225
GSM7421788	GSE233293	Homo sapiens	10X Visium	Pancreatic Ductal	Intraductal Papillary Mucinous Neoplasm	89	Female	37285225
GSM7421789	GSE233293	Homo sapiens	10X Visium	Pancreatic Ductal	Intraductal Papillary Mucinous Neoplasm	62	Male	37285225
GSM7421790	GSE233293	Homo sapiens	10X Visium	Pancreatic Ductal	Intraductal Papillary Mucinous Neoplasm	76	Female	37285225
GSM7421791	GSE233293	Homo sapiens	10X Visium	Pancreatic Ductal	Intraductal Papillary Mucinous Neoplasm	85	Male	37285225
GSM7421792	GSE233293	Homo sapiens	10X Visium	Pancreatic Ductal	Intraductal Papillary Mucinous Neoplasm	66	Female	37285225
GSM4837767	GSE159697	Homo sapiens	10X Visium	Prostate	Healthy	-	-	33458620
GSM5401201	GSE178934	Homo sapiens	10X Visium	Prostate	Healthy	-	-	34928497
GSM5401204	GSE178934	Homo sapiens	10X Visium	Prostate	Healthy	-	-	34928497
GSM4565823	GSE144239	Homo sapiens	10X Visium	Skin	Cutaneous Squamous Cell Carcinoma	-	-	38037084
GSM4565824	GSE144239	Homo sapiens	10X Visium	Skin	Cutaneous Squamous Cell Carcinoma	-	-	38037084
GSM4565825	GSE144239	Homo sapiens	10X Visium	Skin	Cutaneous Squamous Cell Carcinoma	-	-	38037084
GSM4565826	GSE144239	Homo sapiens	10X Visium	Skin	Cutaneous Squamous Cell Carcinoma	-	-	38037084
GSM5115019	GSE167889	Homo sapiens	10X Visium	Skin	Leprosy granulomas	-	-	34168371
GSM5115020	GSE167889	Homo sapiens	10X Visium	Skin	Leprosy granulomas	-	-	34168371
GSM5115021	GSE167889	Homo sapiens	10X Visium	Skin	Leprosy granulomas	-	-	34168371
GSM5115022	GSE167889	Homo sapiens	10X Visium	Skin	Leprosy granulomas	-	-	34168371
GSM5115023	GSE167889	Homo sapiens	10X Visium	Skin	Leprosy granulomas	-	-	34168371
GSM5115024	GSE167889	Homo sapiens	10X Visium	Skin	Leprosy granulomas	-	-	34168371
GSM5278100	GSE173776	Mus musculus	10X Visium	Skin	Fibrosarcoma	8 weeks	Female	35449415
GSM5278101	GSE173776	Mus musculus	10X Visium	Skin	Fibrosarcoma	8 weeks	Female	35449415
GSM5494440	GSE181297	Homo sapiens	10X Visium	Skin	Skin Keloid	-	Male	35123990
GSM5531131	GSE182208	Homo sapiens	10X Visium	Skin	Healthy	65	Male	35192691
GSM5907078	GSE197023	Homo sapiens	10X Visium	Skin	Human Skin Atopic dermatitis	-	-	37312623
GSM5907079	GSE197023	Homo sapiens	10X Visium	Skin	Human Skin Atopic dermatitis	-	-	37312623
GSM5907080	GSE197023	Homo sapiens	10X Visium	Skin	Human Skin Atopic dermatitis	-	-	37312623
GSM5907081	GSE197023	Homo sapiens	10X Visium	Skin	Human Skin Atopic dermatitis	-	-	37312623
GSM5907082	GSE197023	Homo sapiens	10X Visium	Skin	Human Skin Atopic dermatitis	-	-	37312623
GSM5907083	GSE197023	Homo sapiens	10X Visium	Skin	Human Skin Atopic dermatitis	-	-	37312623
GSM5907085	GSE197023	Homo sapiens	10X Visium	Skin	Human Skin Atopic dermatitis	-	-	37312623
GSM5907086	GSE197023	Homo sapiens	10X Visium	Skin	Human Skin Atopic dermatitis	-	-	37312623
GSM5907088	GSE197023	Homo sapiens	10X Visium	Skin	Human Skin Atopic dermatitis	-	-	37312623
GSM5907089	GSE197023	Homo sapiens	10X Visium	Skin	Human Skin Atopic dermatitis	-	-	37312623
GSM5907090	GSE197023	Homo sapiens	10X Visium	Skin	Human Skin Atopic dermatitis	-	-	37312623
GSM5907091	GSE197023	Homo sapiens	10X Visium	Skin	Healthy	-	-	37312623
GSM5907092	GSE197023	Homo sapiens	10X Visium	Skin	Healthy	-	-	37312623
GSM5907093	GSE197023	Homo sapiens	10X Visium	Skin	Healthy	-	-	37312623
GSM5907095	GSE197023	Homo sapiens	10X Visium	Skin	Healthy	-	-	37312623
GSM5907096	GSE197023	Homo sapiens	10X Visium	Skin	Healthy	-	-	37312623
GSM6252911	GSE206391	Homo sapiens	10X Visium	Skin	Psoriasis	-	-	37391412
GSM6252914	GSE206391	Homo sapiens	10X Visium	Skin	Psoriasis	-	-	37391412
GSM6252915	GSE206391	Homo sapiens	10X Visium	Skin	Atopic dermatitis	-	-	37391412
GSM6252916	GSE206391	Homo sapiens	10X Visium	Skin	Atopic dermatitis	-	-	37391412
GSM6252917	GSE206391	Homo sapiens	10X Visium	Skin	Atopic dermatitis	-	-	37391412
GSM6252918	GSE206391	Homo sapiens	10X Visium	Skin	Atopic dermatitis	-	-	37391412
GSM6252919	GSE206391	Homo sapiens	10X Visium	Skin	Lichen planus	-	-	37391412
GSM6252921	GSE206391	Homo sapiens	10X Visium	Skin	Lichen planus	-	-	37391412
GSM6252922	GSE206391	Homo sapiens	10X Visium	Skin	Lichen planus	-	-	37391412
GSM6252927	GSE206391	Homo sapiens	10X Visium	Skin	Atopic dermatitis	-	-	37391412
GSM6252928	GSE206391	Homo sapiens	10X Visium	Skin	Atopic dermatitis	-	-	37391412
GSM6252929	GSE206391	Homo sapiens	10X Visium	Skin	Atopic dermatitis	-	-	37391412
GSM6252930	GSE206391	Homo sapiens	10X Visium	Skin	Atopic dermatitis	-	-	37391412
GSM6252931	GSE206391	Homo sapiens	10X Visium	Skin	Lichen planus	-	-	37391412
GSM6252933	GSE206391	Homo sapiens	10X Visium	Skin	Lichen planus	-	-	37391412
GSM6252934	GSE206391	Homo sapiens	10X Visium	Skin	Lichen planus	-	-	37391412
GSM6252939	GSE206391	Homo sapiens	10X Visium	Skin	Atopic dermatitis	-	-	37391412
GSM6252940	GSE206391	Homo sapiens	10X Visium	Skin	Atopic dermatitis	-	-	37391412
GSM6252941	GSE206391	Homo sapiens	10X Visium	Skin	Atopic dermatitis	-	-	37391412
GSM6252943	GSE206391	Homo sapiens	10X Visium	Skin	Lichen planus	-	-	37391412
GSM6252944	GSE206391	Homo sapiens	10X Visium	Skin	Lichen planus	-	-	37391412
GSM6252945	GSE206391	Homo sapiens	10X Visium	Skin	Lichen planus	-	-	37391412
GSM6252946	GSE206391	Homo sapiens	10X Visium	Skin	Lichen planus	-	-	37391412
GSM6252947	GSE206391	Homo sapiens	10X Visium	Skin	Psoriasis	-	-	37391412
GSM6252949	GSE206391	Homo sapiens	10X Visium	Skin	Psoriasis	-	-	37391412
GSM6252950	GSE206391	Homo sapiens	10X Visium	Skin	Psoriasis	-	-	37391412
GSM6252951	GSE206391	Homo sapiens	10X Visium	Skin	Atopic dermatitis	-	-	37391412
GSM6252952	GSE206391	Homo sapiens	10X Visium	Skin	Atopic dermatitis	-	-	37391412
GSM6252954	GSE206391	Homo sapiens	10X Visium	Skin	Atopic dermatitis	-	-	37391412
GSM6252955	GSE206391	Homo sapiens	10X Visium	Skin	Lichen planus	-	-	37391412
GSM6252956	GSE206391	Homo sapiens	10X Visium	Skin	Lichen planus	-	-	37391412
GSM6252957	GSE206391	Homo sapiens	10X Visium	Skin	Lichen planus	-	-	37391412
GSM6252960	GSE206391	Homo sapiens	10X Visium	Skin	Psoriasis	-	-	37391412
GSM6252961	GSE206391	Homo sapiens	10X Visium	Skin	Psoriasis	-	-	37391412
GSM6252962	GSE206391	Homo sapiens	10X Visium	Skin	Psoriasis	-	-	37391412
GSM6252963	GSE206391	Homo sapiens	10X Visium	Skin	Lichen planus	-	-	37391412
GSM6252965	GSE206391	Homo sapiens	10X Visium	Skin	Lichen planus	-	-	37391412
GSM6252966	GSE206391	Homo sapiens	10X Visium	Skin	Lichen planus	-	-	37391412
GSM6252967	GSE206391	Homo sapiens	10X Visium	Skin	Atopic dermatitis	-	-	37391412
GSM6252968	GSE206391	Homo sapiens	10X Visium	Skin	Atopic dermatitis	-	-	37391412
GSM6252969	GSE206391	Homo sapiens	10X Visium	Skin	Psoriasis	-	-	37391412
GSM6252970	GSE206391	Homo sapiens	10X Visium	Skin	Psoriasis	-	-	37391412
GSM6252971	GSE206391	Homo sapiens	10X Visium	Skin	Pityriasis rubra pilaris / Psoriasis	-	-	37391412
GSM6252972	GSE206391	Homo sapiens	10X Visium	Skin	Pityriasis rubra pilaris / Psoriasis	-	-	37391412
GSM6252973	GSE206391	Homo sapiens	10X Visium	Skin	Psoriasis	-	-	37391412
GSM6252974	GSE206391	Homo sapiens	10X Visium	Skin	Psoriasis	-	-	37391412
GSM6252975	GSE206391	Homo sapiens	10X Visium	Skin	Psoriasis, lichen planus	-	-	37391412
GSM6252976	GSE206391	Homo sapiens	10X Visium	Skin	Psoriasis, lichen planus	-	-	37391412
GSM6252977	GSE206391	Homo sapiens	10X Visium	Skin	Lichen planus	-	-	37391412
GSM6252978	GSE206391	Homo sapiens	10X Visium	Skin	Lichen planus	-	-	37391412
GSM6252981	GSE206391	Homo sapiens	10X Visium	Skin	Atopic dermatitis, lichen planus	-	-	37391412
GSM6252982	GSE206391	Homo sapiens	10X Visium	Skin	Atopic dermatitis, lichen planus	-	-	37391412
GSM6252983	GSE206391	Homo sapiens	10X Visium	Skin	Atopic dermatitis	-	-	37391412
GSM6252984	GSE206391	Homo sapiens	10X Visium	Skin	Atopic dermatitis	-	-	37391412
GSM7049134	GSE225475	Homo sapiens	10X Visium	Skin	Human Skin Psoriasis	-	-	37308489
GSM7049135	GSE225475	Homo sapiens	10X Visium	Skin	Human Skin Psoriasis	-	-	37308489
GSM7049136	GSE225475	Homo sapiens	10X Visium	Skin	Human Skin Psoriasis	-	-	37308489
GSM7717016	GSE241124	Homo sapiens	10X Visium	Skin	healthy	-	-	39729995
GSM7717017	GSE241124	Homo sapiens	10X Visium	Skin	Wound 1 Day	-	-	39729995
GSM7717018	GSE241124	Homo sapiens	10X Visium	Skin	Wound 7 Day	-	-	39729995
GSM7717019	GSE241124	Homo sapiens	10X Visium	Skin	Wound 30 Day	-	-	39729995
GSM8238462	GSE241124	Homo sapiens	10X Visium	Skin	healthy	-	-	39729995
GSM8238463	GSE241124	Homo sapiens	10X Visium	Skin	Wound 1 Day	-	-	39729995
GSM8238464	GSE241124	Homo sapiens	10X Visium	Skin	Wound 7 Day	-	-	39729995
GSM8238465	GSE241124	Homo sapiens	10X Visium	Skin	Wound 30 Day	-	-	39729995
GSM8238466	GSE241124	Homo sapiens	10X Visium	Skin	healthy	-	-	39729995
GSM8238467	GSE241124	Homo sapiens	10X Visium	Skin	Wound 1 Day	-	-	39729995
GSM8238468	GSE241124	Homo sapiens	10X Visium	Skin	Wound 7 Day	-	-	39729995
GSM8238469	GSE241124	Homo sapiens	10X Visium	Skin	Wound 30 Day	-	-	39729995
GSM8238470	GSE241124	Homo sapiens	10X Visium	Skin	healthy	-	-	39729995
GSM8238471	GSE241124	Homo sapiens	10X Visium	Skin	Wound 1 Day	-	-	39729995
GSM8238472	GSE241124	Homo sapiens	10X Visium	Skin	Wound 7 Day	-	-	39729995
GSM8238473	GSE241124	Homo sapiens	10X Visium	Skin	Wound 30 Day	-	-	39729995
CN52_C2	https://als-st.nygenome.org/	Mus musculus	Spatial Transcriptomics	Spinal Cord	Amyotrophic lateral sclerosis	p70	Female	30948552
CN53_D2	https://als-st.nygenome.org/	Mus musculus	Spatial Transcriptomics	Spinal Cord	Amyotrophic lateral sclerosis	p70	Female	30948552
CN56_C2	https://als-st.nygenome.org/	Mus musculus	Spatial Transcriptomics	Spinal Cord	Amyotrophic lateral sclerosis	p70	Female	30948552
CN56_D1	https://als-st.nygenome.org/	Mus musculus	Spatial Transcriptomics	Spinal Cord	Amyotrophic lateral sclerosis	p70	Female	30948552
CN56_D2	https://als-st.nygenome.org/	Mus musculus	Spatial Transcriptomics	Spinal Cord	Amyotrophic lateral sclerosis	p70	Female	30948552
CN56_E1	https://als-st.nygenome.org/	Mus musculus	Spatial Transcriptomics	Spinal Cord	Amyotrophic lateral sclerosis	p70	Female	30948552
CN60_D1	https://als-st.nygenome.org/	Mus musculus	Spatial Transcriptomics	Spinal Cord	Healthy	p100	Male	30948552
CN61_C1	https://als-st.nygenome.org/	Mus musculus	Spatial Transcriptomics	Spinal Cord	Healthy	p100	Male	30948552
CN61_E2	https://als-st.nygenome.org/	Mus musculus	Spatial Transcriptomics	Spinal Cord	Healthy	p100	Male	30948552
CN63_E2	https://als-st.nygenome.org/	Mus musculus	Spatial Transcriptomics	Spinal Cord	Amyotrophic lateral sclerosis	p100	Male	30948552
CN64_D1	https://als-st.nygenome.org/	Mus musculus	Spatial Transcriptomics	Spinal Cord	Amyotrophic lateral sclerosis	p120	Male	30948552
CN65_C2	https://als-st.nygenome.org/	Mus musculus	Spatial Transcriptomics	Spinal Cord	Healthy	p120	Female	30948552
CN66_D1	https://als-st.nygenome.org/	Mus musculus	Spatial Transcriptomics	Spinal Cord	Amyotrophic lateral sclerosis	p120	Female	30948552
CN67_C1	https://als-st.nygenome.org/	Mus musculus	Spatial Transcriptomics	Spinal Cord	Healthy	p120	Female	30948552
CN67_D2	https://als-st.nygenome.org/	Mus musculus	Spatial Transcriptomics	Spinal Cord	Healthy	p120	Female	30948552
CN67_E2	https://als-st.nygenome.org/	Mus musculus	Spatial Transcriptomics	Spinal Cord	Healthy	p120	Female	30948552
CN69_C2	https://als-st.nygenome.org/	Mus musculus	Spatial Transcriptomics	Spinal Cord	Amyotrophic lateral sclerosis	p30	Male	30948552
CN69_D1	https://als-st.nygenome.org/	Mus musculus	Spatial Transcriptomics	Spinal Cord	Amyotrophic lateral sclerosis	p30	Male	30948552
CN69_D2	https://als-st.nygenome.org/	Mus musculus	Spatial Transcriptomics	Spinal Cord	Amyotrophic lateral sclerosis	p30	Male	30948552
CN69_E1	https://als-st.nygenome.org/	Mus musculus	Spatial Transcriptomics	Spinal Cord	Amyotrophic lateral sclerosis	p30	Male	30948552
CN70_C1	https://als-st.nygenome.org/	Mus musculus	Spatial Transcriptomics	Spinal Cord	Healthy	p100	Male	30948552
CN70_E1	https://als-st.nygenome.org/	Mus musculus	Spatial Transcriptomics	Spinal Cord	Healthy	p100	Male	30948552
CN71_C2	https://als-st.nygenome.org/	Mus musculus	Spatial Transcriptomics	Spinal Cord	Amyotrophic lateral sclerosis	p100	Male	30948552
CN77_D1	https://als-st.nygenome.org/	Mus musculus	Spatial Transcriptomics	Spinal Cord	Healthy	p100	Male	30948552
CN77_E2	https://als-st.nygenome.org/	Mus musculus	Spatial Transcriptomics	Spinal Cord	Healthy	p100	Male	30948552
CN78_C1	https://als-st.nygenome.org/	Mus musculus	Spatial Transcriptomics	Spinal Cord	Amyotrophic lateral sclerosis	p30	Female	30948552
CN79_C2	https://als-st.nygenome.org/	Mus musculus	Spatial Transcriptomics	Spinal Cord	Amyotrophic lateral sclerosis	p30	Female	30948552
CN79_D2	https://als-st.nygenome.org/	Mus musculus	Spatial Transcriptomics	Spinal Cord	Amyotrophic lateral sclerosis	p30	Female	30948552
CN80_C2	https://als-st.nygenome.org/	Mus musculus	Spatial Transcriptomics	Spinal Cord	Amyotrophic lateral sclerosis	p30	Female	30948552
CN80_D2	https://als-st.nygenome.org/	Mus musculus	Spatial Transcriptomics	Spinal Cord	Amyotrophic lateral sclerosis	p30	Female	30948552
CN81_C2	https://als-st.nygenome.org/	Mus musculus	Spatial Transcriptomics	Spinal Cord	Amyotrophic lateral sclerosis	p30	Female	30948552
CN81_E1	https://als-st.nygenome.org/	Mus musculus	Spatial Transcriptomics	Spinal Cord	Amyotrophic lateral sclerosis	p30	Female	30948552
CN89_C1	https://als-st.nygenome.org/	Mus musculus	Spatial Transcriptomics	Spinal Cord	Amyotrophic lateral sclerosis	p120	Male	30948552
CN90_C1	https://als-st.nygenome.org/	Mus musculus	Spatial Transcriptomics	Spinal Cord	Amyotrophic lateral sclerosis	p120	Male	30948552
CN92_C1	https://als-st.nygenome.org/	Mus musculus	Spatial Transcriptomics	Spinal Cord	Healthy	p30	Female	30948552
CN92_C2	https://als-st.nygenome.org/	Mus musculus	Spatial Transcriptomics	Spinal Cord	Healthy	p30	Female	30948552
CN92_E2	https://als-st.nygenome.org/	Mus musculus	Spatial Transcriptomics	Spinal Cord	Healthy	p30	Female	30948552
CN93_D1	https://als-st.nygenome.org/	Mus musculus	Spatial Transcriptomics	Spinal Cord	Amyotrophic lateral sclerosis	p120	Male	30948552
CN93_D2	https://als-st.nygenome.org/	Mus musculus	Spatial Transcriptomics	Spinal Cord	Amyotrophic lateral sclerosis	p120	Male	30948552
CN93_E1	https://als-st.nygenome.org/	Mus musculus	Spatial Transcriptomics	Spinal Cord	Amyotrophic lateral sclerosis	p120	Male	30948552
CN94_C2	https://als-st.nygenome.org/	Mus musculus	Spatial Transcriptomics	Spinal Cord	Amyotrophic lateral sclerosis	p120	Male	30948552
CN94_D1	https://als-st.nygenome.org/	Mus musculus	Spatial Transcriptomics	Spinal Cord	Amyotrophic lateral sclerosis	p120	Male	30948552
CN94_D2	https://als-st.nygenome.org/	Mus musculus	Spatial Transcriptomics	Spinal Cord	Amyotrophic lateral sclerosis	p120	Male	30948552
CN94_E1	https://als-st.nygenome.org/	Mus musculus	Spatial Transcriptomics	Spinal Cord	Amyotrophic lateral sclerosis	p120	Male	30948552
CN96_E1	https://als-st.nygenome.org/	Mus musculus	Spatial Transcriptomics	Spinal Cord	Healthy	p120	Female	30948552
CN96_E2	https://als-st.nygenome.org/	Mus musculus	Spatial Transcriptomics	Spinal Cord	Healthy	p120	Female	30948552
GSM5585200	GSE184369	Mus musculus	10X Visium	Spinal Cord	Chronic spinal cord injury	-	-	36352232
GSM5585201	GSE184369	Mus musculus	10X Visium	Spinal Cord	Chronic spinal cord injury	-	-	36352232
GSM5585202	GSE184369	Mus musculus	10X Visium	Spinal Cord	Chronic spinal cord injury	-	-	36352232
GSM5585203	GSE184369	Mus musculus	10X Visium	Spinal Cord	Chronic spinal cord injury	-	-	36352232
GSM5585204	GSE184369	Mus musculus	10X Visium	Spinal Cord	Chronic spinal cord injury	-	-	36352232
GSM5585205	GSE184369	Mus musculus	10X Visium	Spinal Cord	Chronic spinal cord injury	-	-	36352232
GSM5585206	GSE184369	Mus musculus	10X Visium	Spinal Cord	Chronic spinal cord injury	-	-	36352232
GSM5585207	GSE184369	Mus musculus	10X Visium	Spinal Cord	Chronic spinal cord injury	-	-	36352232
GSM5585208	GSE184369	Mus musculus	10X Visium	Spinal Cord	Chronic spinal cord injury	-	-	36352232
GSM5585209	GSE184369	Mus musculus	10X Visium	Spinal Cord	Chronic spinal cord injury	-	-	36352232
GSM5585210	GSE184369	Mus musculus	10X Visium	Spinal Cord	Chronic spinal cord injury	-	-	36352232
GSM5585211	GSE184369	Mus musculus	10X Visium	Spinal Cord	Chronic spinal cord injury	-	-	36352232
GSM5585212	GSE184369	Mus musculus	10X Visium	Spinal Cord	Chronic spinal cord injury	-	-	36352232
GSM5585213	GSE184369	Mus musculus	10X Visium	Spinal Cord	Chronic spinal cord injury	-	-	36352232
GSM5585214	GSE184369	Mus musculus	10X Visium	Spinal Cord	Chronic spinal cord injury	-	-	36352232
GSM5585215	GSE184369	Mus musculus	10X Visium	Spinal Cord	Chronic spinal cord injury	-	-	36352232
L6CN51_E2	https://als-st.nygenome.org/	Mus musculus	Spatial Transcriptomics	Spinal Cord	Amyotrophic lateral sclerosis	p70	Female	30948552
L6CN52_D1	https://als-st.nygenome.org/	Mus musculus	Spatial Transcriptomics	Spinal Cord	Amyotrophic lateral sclerosis	p70	Female	30948552
L6CN52_D2	https://als-st.nygenome.org/	Mus musculus	Spatial Transcriptomics	Spinal Cord	Amyotrophic lateral sclerosis	p70	Female	30948552
L6CN59_D1	https://als-st.nygenome.org/	Mus musculus	Spatial Transcriptomics	Spinal Cord	Amyotrophic lateral sclerosis	p70	Female	30948552
L7bCN01_C1	https://als-st.nygenome.org/	Mus musculus	Spatial Transcriptomics	Spinal Cord	Amyotrophic lateral sclerosis	p120	Female	30948552
L7bCN01_C2	https://als-st.nygenome.org/	Mus musculus	Spatial Transcriptomics	Spinal Cord	Amyotrophic lateral sclerosis	p120	Female	30948552
L7bCN01_D1	https://als-st.nygenome.org/	Mus musculus	Spatial Transcriptomics	Spinal Cord	Amyotrophic lateral sclerosis	p120	Female	30948552
L7bCN01_D2	https://als-st.nygenome.org/	Mus musculus	Spatial Transcriptomics	Spinal Cord	Amyotrophic lateral sclerosis	p120	Female	30948552
L7bCN01_E1	https://als-st.nygenome.org/	Mus musculus	Spatial Transcriptomics	Spinal Cord	Amyotrophic lateral sclerosis	p120	Female	30948552
L7bCN01_E2	https://als-st.nygenome.org/	Mus musculus	Spatial Transcriptomics	Spinal Cord	Amyotrophic lateral sclerosis	p120	Female	30948552
L7bCN02_C1	https://als-st.nygenome.org/	Mus musculus	Spatial Transcriptomics	Spinal Cord	Amyotrophic lateral sclerosis	p120	Female	30948552
L7bCN02_C2	https://als-st.nygenome.org/	Mus musculus	Spatial Transcriptomics	Spinal Cord	Amyotrophic lateral sclerosis	p120	Female	30948552
L7bCN02_D1	https://als-st.nygenome.org/	Mus musculus	Spatial Transcriptomics	Spinal Cord	Amyotrophic lateral sclerosis	p120	Female	30948552
L7bCN02_D2	https://als-st.nygenome.org/	Mus musculus	Spatial Transcriptomics	Spinal Cord	Amyotrophic lateral sclerosis	p120	Female	30948552
L7bCN02_E1	https://als-st.nygenome.org/	Mus musculus	Spatial Transcriptomics	Spinal Cord	Amyotrophic lateral sclerosis	p120	Female	30948552
L7bCN03_C2	https://als-st.nygenome.org/	Mus musculus	Spatial Transcriptomics	Spinal Cord	Amyotrophic lateral sclerosis	p100	Male	30948552
L7bCN03_D1	https://als-st.nygenome.org/	Mus musculus	Spatial Transcriptomics	Spinal Cord	Amyotrophic lateral sclerosis	p100	Male	30948552
L7bCN03_D2	https://als-st.nygenome.org/	Mus musculus	Spatial Transcriptomics	Spinal Cord	Amyotrophic lateral sclerosis	p100	Male	30948552
L7bCN03_E1	https://als-st.nygenome.org/	Mus musculus	Spatial Transcriptomics	Spinal Cord	Amyotrophic lateral sclerosis	p100	Male	30948552
L7bCN03_E2	https://als-st.nygenome.org/	Mus musculus	Spatial Transcriptomics	Spinal Cord	Amyotrophic lateral sclerosis	p100	Male	30948552
L7bCN04_C1	https://als-st.nygenome.org/	Mus musculus	Spatial Transcriptomics	Spinal Cord	Amyotrophic lateral sclerosis	p100	Male	30948552
L7bCN04_C2	https://als-st.nygenome.org/	Mus musculus	Spatial Transcriptomics	Spinal Cord	Amyotrophic lateral sclerosis	p100	Male	30948552
L7bCN04_D1	https://als-st.nygenome.org/	Mus musculus	Spatial Transcriptomics	Spinal Cord	Amyotrophic lateral sclerosis	p100	Male	30948552
L7bCN04_D2	https://als-st.nygenome.org/	Mus musculus	Spatial Transcriptomics	Spinal Cord	Amyotrophic lateral sclerosis	p100	Male	30948552
L7bCN05_C1	https://als-st.nygenome.org/	Mus musculus	Spatial Transcriptomics	Spinal Cord	Amyotrophic lateral sclerosis	p120	Female	30948552
L7bCN05_D2	https://als-st.nygenome.org/	Mus musculus	Spatial Transcriptomics	Spinal Cord	Amyotrophic lateral sclerosis	p120	Female	30948552
L7bCN05_E1	https://als-st.nygenome.org/	Mus musculus	Spatial Transcriptomics	Spinal Cord	Amyotrophic lateral sclerosis	p120	Female	30948552
L7bCN06_E2	https://als-st.nygenome.org/	Mus musculus	Spatial Transcriptomics	Spinal Cord	Amyotrophic lateral sclerosis	p120	Female	30948552
L7bCN09_C1	https://als-st.nygenome.org/	Mus musculus	Spatial Transcriptomics	Spinal Cord	Amyotrophic lateral sclerosis	p120	Female	30948552
L7bCN09_E1	https://als-st.nygenome.org/	Mus musculus	Spatial Transcriptomics	Spinal Cord	Amyotrophic lateral sclerosis	p120	Female	30948552
L7CN30_C1	https://als-st.nygenome.org/	Mus musculus	Spatial Transcriptomics	Spinal Cord	Healthy	p120	Male	30948552
L7CN30_C2	https://als-st.nygenome.org/	Mus musculus	Spatial Transcriptomics	Spinal Cord	Healthy	p120	Male	30948552
L7CN30_D1	https://als-st.nygenome.org/	Mus musculus	Spatial Transcriptomics	Spinal Cord	Healthy	p120	Male	30948552
L7CN30_D2	https://als-st.nygenome.org/	Mus musculus	Spatial Transcriptomics	Spinal Cord	Healthy	p120	Male	30948552
L7CN30_E1	https://als-st.nygenome.org/	Mus musculus	Spatial Transcriptomics	Spinal Cord	Healthy	p120	Male	30948552
L7CN30_E2	https://als-st.nygenome.org/	Mus musculus	Spatial Transcriptomics	Spinal Cord	Healthy	p120	Male	30948552
L7CN32_C2	https://als-st.nygenome.org/	Mus musculus	Spatial Transcriptomics	Spinal Cord	Healthy	p70	Male	30948552
L7CN32_D1	https://als-st.nygenome.org/	Mus musculus	Spatial Transcriptomics	Spinal Cord	Healthy	p70	Male	30948552
L7CN32_D2	https://als-st.nygenome.org/	Mus musculus	Spatial Transcriptomics	Spinal Cord	Healthy	p70	Male	30948552
L7CN32_E1	https://als-st.nygenome.org/	Mus musculus	Spatial Transcriptomics	Spinal Cord	Healthy	p70	Male	30948552
L7CN32_E2	https://als-st.nygenome.org/	Mus musculus	Spatial Transcriptomics	Spinal Cord	Healthy	p70	Male	30948552
L7CN34_C1	https://als-st.nygenome.org/	Mus musculus	Spatial Transcriptomics	Spinal Cord	Amyotrophic lateral sclerosis	p100	Female	30948552
L7CN34_D1	https://als-st.nygenome.org/	Mus musculus	Spatial Transcriptomics	Spinal Cord	Amyotrophic lateral sclerosis	p100	Female	30948552
L7CN34_E2	https://als-st.nygenome.org/	Mus musculus	Spatial Transcriptomics	Spinal Cord	Amyotrophic lateral sclerosis	p100	Female	30948552
L7CN36_C1	https://als-st.nygenome.org/	Mus musculus	Spatial Transcriptomics	Spinal Cord	Amyotrophic lateral sclerosis	p120	Female	30948552
L7CN36_C2	https://als-st.nygenome.org/	Mus musculus	Spatial Transcriptomics	Spinal Cord	Amyotrophic lateral sclerosis	p120	Female	30948552
L7CN36_D1	https://als-st.nygenome.org/	Mus musculus	Spatial Transcriptomics	Spinal Cord	Amyotrophic lateral sclerosis	p120	Female	30948552
L7CN36_E2	https://als-st.nygenome.org/	Mus musculus	Spatial Transcriptomics	Spinal Cord	Amyotrophic lateral sclerosis	p120	Female	30948552
L7CN37_C2	https://als-st.nygenome.org/	Mus musculus	Spatial Transcriptomics	Spinal Cord	Amyotrophic lateral sclerosis	p120	Female	30948552
L7CN37_D1	https://als-st.nygenome.org/	Mus musculus	Spatial Transcriptomics	Spinal Cord	Amyotrophic lateral sclerosis	p120	Female	30948552
L7CN37_E1	https://als-st.nygenome.org/	Mus musculus	Spatial Transcriptomics	Spinal Cord	Amyotrophic lateral sclerosis	p120	Female	30948552
L7CN37_E2	https://als-st.nygenome.org/	Mus musculus	Spatial Transcriptomics	Spinal Cord	Amyotrophic lateral sclerosis	p120	Female	30948552
L7CN40_C1	https://als-st.nygenome.org/	Mus musculus	Spatial Transcriptomics	Spinal Cord	Amyotrophic lateral sclerosis	p120	Male	30948552
L7CN40_C2	https://als-st.nygenome.org/	Mus musculus	Spatial Transcriptomics	Spinal Cord	Amyotrophic lateral sclerosis	p120	Male	30948552
L7CN40_E2	https://als-st.nygenome.org/	Mus musculus	Spatial Transcriptomics	Spinal Cord	Amyotrophic lateral sclerosis	p120	Male	30948552
L7CN41_C1	https://als-st.nygenome.org/	Mus musculus	Spatial Transcriptomics	Spinal Cord	Amyotrophic lateral sclerosis	p120	Male	30948552
L7CN41_C2	https://als-st.nygenome.org/	Mus musculus	Spatial Transcriptomics	Spinal Cord	Amyotrophic lateral sclerosis	p120	Male	30948552
L7CN41_D1	https://als-st.nygenome.org/	Mus musculus	Spatial Transcriptomics	Spinal Cord	Amyotrophic lateral sclerosis	p120	Male	30948552
L7CN41_D2	https://als-st.nygenome.org/	Mus musculus	Spatial Transcriptomics	Spinal Cord	Amyotrophic lateral sclerosis	p120	Male	30948552
L7CN41_E1	https://als-st.nygenome.org/	Mus musculus	Spatial Transcriptomics	Spinal Cord	Amyotrophic lateral sclerosis	p120	Male	30948552
L7CN41_E2	https://als-st.nygenome.org/	Mus musculus	Spatial Transcriptomics	Spinal Cord	Amyotrophic lateral sclerosis	p120	Male	30948552
L7CN44_C2	https://als-st.nygenome.org/	Mus musculus	Spatial Transcriptomics	Spinal Cord	Amyotrophic lateral sclerosis	p120	Male	30948552
L7CN44_D1	https://als-st.nygenome.org/	Mus musculus	Spatial Transcriptomics	Spinal Cord	Amyotrophic lateral sclerosis	p120	Male	30948552
L7CN44_D2	https://als-st.nygenome.org/	Mus musculus	Spatial Transcriptomics	Spinal Cord	Amyotrophic lateral sclerosis	p120	Male	30948552
L7CN44_E2	https://als-st.nygenome.org/	Mus musculus	Spatial Transcriptomics	Spinal Cord	Amyotrophic lateral sclerosis	p120	Male	30948552
L7CN45_C1	https://als-st.nygenome.org/	Mus musculus	Spatial Transcriptomics	Spinal Cord	Amyotrophic lateral sclerosis	p100	Female	30948552
L7CN45_C2	https://als-st.nygenome.org/	Mus musculus	Spatial Transcriptomics	Spinal Cord	Amyotrophic lateral sclerosis	p100	Female	30948552
L7CN45_D1	https://als-st.nygenome.org/	Mus musculus	Spatial Transcriptomics	Spinal Cord	Amyotrophic lateral sclerosis	p100	Female	30948552
L7CN45_D2	https://als-st.nygenome.org/	Mus musculus	Spatial Transcriptomics	Spinal Cord	Amyotrophic lateral sclerosis	p100	Female	30948552
L7CN45_E1	https://als-st.nygenome.org/	Mus musculus	Spatial Transcriptomics	Spinal Cord	Amyotrophic lateral sclerosis	p100	Female	30948552
L7CN45_E2	https://als-st.nygenome.org/	Mus musculus	Spatial Transcriptomics	Spinal Cord	Amyotrophic lateral sclerosis	p100	Female	30948552
L7CN47_C1	https://als-st.nygenome.org/	Mus musculus	Spatial Transcriptomics	Spinal Cord	Amyotrophic lateral sclerosis	p120	Male	30948552
L7CN47_C2	https://als-st.nygenome.org/	Mus musculus	Spatial Transcriptomics	Spinal Cord	Amyotrophic lateral sclerosis	p120	Male	30948552
L7CN47_D1	https://als-st.nygenome.org/	Mus musculus	Spatial Transcriptomics	Spinal Cord	Amyotrophic lateral sclerosis	p120	Male	30948552
L7CN47_E1	https://als-st.nygenome.org/	Mus musculus	Spatial Transcriptomics	Spinal Cord	Amyotrophic lateral sclerosis	p120	Male	30948552
L7CN47_E2	https://als-st.nygenome.org/	Mus musculus	Spatial Transcriptomics	Spinal Cord	Amyotrophic lateral sclerosis	p120	Male	30948552
L7CN54_C1	https://als-st.nygenome.org/	Mus musculus	Spatial Transcriptomics	Spinal Cord	Amyotrophic lateral sclerosis	p120	Female	30948552
L7CN54_D2	https://als-st.nygenome.org/	Mus musculus	Spatial Transcriptomics	Spinal Cord	Amyotrophic lateral sclerosis	p120	Female	30948552
L7CN54_E2	https://als-st.nygenome.org/	Mus musculus	Spatial Transcriptomics	Spinal Cord	Amyotrophic lateral sclerosis	p120	Female	30948552
L7CN57_E2	https://als-st.nygenome.org/	Mus musculus	Spatial Transcriptomics	Spinal Cord	Amyotrophic lateral sclerosis	p100	Female	30948552
L7CN58_C1	https://als-st.nygenome.org/	Mus musculus	Spatial Transcriptomics	Spinal Cord	Amyotrophic lateral sclerosis	p100	Female	30948552
L7CN58_C2	https://als-st.nygenome.org/	Mus musculus	Spatial Transcriptomics	Spinal Cord	Amyotrophic lateral sclerosis	p100	Female	30948552
L7CN58_D1	https://als-st.nygenome.org/	Mus musculus	Spatial Transcriptomics	Spinal Cord	Amyotrophic lateral sclerosis	p100	Female	30948552
L7CN58_D2	https://als-st.nygenome.org/	Mus musculus	Spatial Transcriptomics	Spinal Cord	Amyotrophic lateral sclerosis	p100	Female	30948552
L7CN60_C1	https://als-st.nygenome.org/	Mus musculus	Spatial Transcriptomics	Spinal Cord	Healthy	p30	Female	30948552
L7CN60_C2	https://als-st.nygenome.org/	Mus musculus	Spatial Transcriptomics	Spinal Cord	Healthy	p30	Female	30948552
L7CN60_D1	https://als-st.nygenome.org/	Mus musculus	Spatial Transcriptomics	Spinal Cord	Healthy	p30	Female	30948552
L7CN60_D2	https://als-st.nygenome.org/	Mus musculus	Spatial Transcriptomics	Spinal Cord	Healthy	p30	Female	30948552
L7CN60_E1	https://als-st.nygenome.org/	Mus musculus	Spatial Transcriptomics	Spinal Cord	Healthy	p30	Female	30948552
L7CN61_C1	https://als-st.nygenome.org/	Mus musculus	Spatial Transcriptomics	Spinal Cord	Amyotrophic lateral sclerosis	p30	Female	30948552
L7CN61_D1	https://als-st.nygenome.org/	Mus musculus	Spatial Transcriptomics	Spinal Cord	Amyotrophic lateral sclerosis	p30	Female	30948552
L7CN61_E2	https://als-st.nygenome.org/	Mus musculus	Spatial Transcriptomics	Spinal Cord	Amyotrophic lateral sclerosis	p30	Female	30948552
L7CN62_C1	https://als-st.nygenome.org/	Mus musculus	Spatial Transcriptomics	Spinal Cord	Amyotrophic lateral sclerosis	p70	Female	30948552
L7CN62_D1	https://als-st.nygenome.org/	Mus musculus	Spatial Transcriptomics	Spinal Cord	Amyotrophic lateral sclerosis	p70	Female	30948552
L7CN62_E1	https://als-st.nygenome.org/	Mus musculus	Spatial Transcriptomics	Spinal Cord	Amyotrophic lateral sclerosis	p70	Female	30948552
L7CN62_E2	https://als-st.nygenome.org/	Mus musculus	Spatial Transcriptomics	Spinal Cord	Amyotrophic lateral sclerosis	p70	Female	30948552
L7CN63_C1	https://als-st.nygenome.org/	Mus musculus	Spatial Transcriptomics	Spinal Cord	Amyotrophic lateral sclerosis	p30	Male	30948552
L7CN63_C2	https://als-st.nygenome.org/	Mus musculus	Spatial Transcriptomics	Spinal Cord	Amyotrophic lateral sclerosis	p30	Male	30948552
L7CN63_D1	https://als-st.nygenome.org/	Mus musculus	Spatial Transcriptomics	Spinal Cord	Amyotrophic lateral sclerosis	p30	Male	30948552
L7CN63_D2	https://als-st.nygenome.org/	Mus musculus	Spatial Transcriptomics	Spinal Cord	Amyotrophic lateral sclerosis	p30	Male	30948552
L7CN63_E2	https://als-st.nygenome.org/	Mus musculus	Spatial Transcriptomics	Spinal Cord	Amyotrophic lateral sclerosis	p30	Male	30948552
L7CN64_C1	https://als-st.nygenome.org/	Mus musculus	Spatial Transcriptomics	Spinal Cord	Amyotrophic lateral sclerosis	p30	Male	30948552
L7CN64_D1	https://als-st.nygenome.org/	Mus musculus	Spatial Transcriptomics	Spinal Cord	Amyotrophic lateral sclerosis	p30	Male	30948552
L7CN64_D2	https://als-st.nygenome.org/	Mus musculus	Spatial Transcriptomics	Spinal Cord	Amyotrophic lateral sclerosis	p30	Male	30948552
L7CN68_C1	https://als-st.nygenome.org/	Mus musculus	Spatial Transcriptomics	Spinal Cord	Healthy	p120	Male	30948552
L7CN68_C2	https://als-st.nygenome.org/	Mus musculus	Spatial Transcriptomics	Spinal Cord	Healthy	p120	Male	30948552
L7CN68_D1	https://als-st.nygenome.org/	Mus musculus	Spatial Transcriptomics	Spinal Cord	Healthy	p120	Male	30948552
L7CN68_E1	https://als-st.nygenome.org/	Mus musculus	Spatial Transcriptomics	Spinal Cord	Healthy	p120	Male	30948552
L7CN68_E2	https://als-st.nygenome.org/	Mus musculus	Spatial Transcriptomics	Spinal Cord	Healthy	p120	Male	30948552
L7CN69_C1	https://als-st.nygenome.org/	Mus musculus	Spatial Transcriptomics	Spinal Cord	Healthy	p120	Male	30948552
L7CN69_C2	https://als-st.nygenome.org/	Mus musculus	Spatial Transcriptomics	Spinal Cord	Healthy	p120	Male	30948552
L7CN69_D1	https://als-st.nygenome.org/	Mus musculus	Spatial Transcriptomics	Spinal Cord	Healthy	p120	Male	30948552
L7CN69_D2	https://als-st.nygenome.org/	Mus musculus	Spatial Transcriptomics	Spinal Cord	Healthy	p120	Male	30948552
L7CN69_E1	https://als-st.nygenome.org/	Mus musculus	Spatial Transcriptomics	Spinal Cord	Healthy	p120	Male	30948552
L7CN69_E2	https://als-st.nygenome.org/	Mus musculus	Spatial Transcriptomics	Spinal Cord	Healthy	p120	Male	30948552
L7CN70_C1	https://als-st.nygenome.org/	Mus musculus	Spatial Transcriptomics	Spinal Cord	Amyotrophic lateral sclerosis	p30	Female	30948552
L7CN70_C2	https://als-st.nygenome.org/	Mus musculus	Spatial Transcriptomics	Spinal Cord	Amyotrophic lateral sclerosis	p30	Female	30948552
L7CN70_D1	https://als-st.nygenome.org/	Mus musculus	Spatial Transcriptomics	Spinal Cord	Amyotrophic lateral sclerosis	p30	Female	30948552
L7CN70_D2	https://als-st.nygenome.org/	Mus musculus	Spatial Transcriptomics	Spinal Cord	Amyotrophic lateral sclerosis	p30	Female	30948552
L7CN70_E1	https://als-st.nygenome.org/	Mus musculus	Spatial Transcriptomics	Spinal Cord	Amyotrophic lateral sclerosis	p30	Female	30948552
L7CN70_E2	https://als-st.nygenome.org/	Mus musculus	Spatial Transcriptomics	Spinal Cord	Amyotrophic lateral sclerosis	p30	Female	30948552
L7CN73_C1	https://als-st.nygenome.org/	Mus musculus	Spatial Transcriptomics	Spinal Cord	Healthy	p100	Female	30948552
L7CN75_C1	https://als-st.nygenome.org/	Mus musculus	Spatial Transcriptomics	Spinal Cord	Amyotrophic lateral sclerosis	p100	Male	30948552
L7CN76_C2	https://als-st.nygenome.org/	Mus musculus	Spatial Transcriptomics	Spinal Cord	Amyotrophic lateral sclerosis	p70	Male	30948552
L7CN78_C2	https://als-st.nygenome.org/	Mus musculus	Spatial Transcriptomics	Spinal Cord	Healthy	p100	Male	30948552
L7CN78_D1	https://als-st.nygenome.org/	Mus musculus	Spatial Transcriptomics	Spinal Cord	Healthy	p100	Male	30948552
L7CN78_D2	https://als-st.nygenome.org/	Mus musculus	Spatial Transcriptomics	Spinal Cord	Healthy	p100	Male	30948552
L7CN78_E1	https://als-st.nygenome.org/	Mus musculus	Spatial Transcriptomics	Spinal Cord	Healthy	p100	Male	30948552
L7CN79_C1	https://als-st.nygenome.org/	Mus musculus	Spatial Transcriptomics	Spinal Cord	Healthy	p100	Male	30948552
L7CN79_D1	https://als-st.nygenome.org/	Mus musculus	Spatial Transcriptomics	Spinal Cord	Healthy	p100	Male	30948552
L7CN80_C2	https://als-st.nygenome.org/	Mus musculus	Spatial Transcriptomics	Spinal Cord	Amyotrophic lateral sclerosis	p100	Female	30948552
L7CN80_D1	https://als-st.nygenome.org/	Mus musculus	Spatial Transcriptomics	Spinal Cord	Amyotrophic lateral sclerosis	p100	Female	30948552
L7CN80_D2	https://als-st.nygenome.org/	Mus musculus	Spatial Transcriptomics	Spinal Cord	Amyotrophic lateral sclerosis	p100	Female	30948552
L7CN80_E1	https://als-st.nygenome.org/	Mus musculus	Spatial Transcriptomics	Spinal Cord	Amyotrophic lateral sclerosis	p100	Female	30948552
L7CN81_D2	https://als-st.nygenome.org/	Mus musculus	Spatial Transcriptomics	Spinal Cord	Amyotrophic lateral sclerosis	p100	Female	30948552
L7CN81_E1	https://als-st.nygenome.org/	Mus musculus	Spatial Transcriptomics	Spinal Cord	Amyotrophic lateral sclerosis	p100	Female	30948552
L7CN81_E2	https://als-st.nygenome.org/	Mus musculus	Spatial Transcriptomics	Spinal Cord	Amyotrophic lateral sclerosis	p100	Female	30948552
L7CN83_C1	https://als-st.nygenome.org/	Mus musculus	Spatial Transcriptomics	Spinal Cord	Amyotrophic lateral sclerosis	p100	Male	30948552
L7CN83_C2	https://als-st.nygenome.org/	Mus musculus	Spatial Transcriptomics	Spinal Cord	Amyotrophic lateral sclerosis	p100	Male	30948552
L7CN83_E1	https://als-st.nygenome.org/	Mus musculus	Spatial Transcriptomics	Spinal Cord	Amyotrophic lateral sclerosis	p100	Male	30948552
L7CN83_E2	https://als-st.nygenome.org/	Mus musculus	Spatial Transcriptomics	Spinal Cord	Amyotrophic lateral sclerosis	p100	Male	30948552
L7CN84_D1	https://als-st.nygenome.org/	Mus musculus	Spatial Transcriptomics	Spinal Cord	Amyotrophic lateral sclerosis	p100	Male	30948552
L7CN84_E1	https://als-st.nygenome.org/	Mus musculus	Spatial Transcriptomics	Spinal Cord	Amyotrophic lateral sclerosis	p100	Male	30948552
L7CN85_C1	https://als-st.nygenome.org/	Mus musculus	Spatial Transcriptomics	Spinal Cord	Amyotrophic lateral sclerosis	p120	Female	30948552
L7CN85_D2	https://als-st.nygenome.org/	Mus musculus	Spatial Transcriptomics	Spinal Cord	Amyotrophic lateral sclerosis	p120	Female	30948552
L7CN85_E1	https://als-st.nygenome.org/	Mus musculus	Spatial Transcriptomics	Spinal Cord	Amyotrophic lateral sclerosis	p120	Female	30948552
L7CN85_E2	https://als-st.nygenome.org/	Mus musculus	Spatial Transcriptomics	Spinal Cord	Amyotrophic lateral sclerosis	p120	Female	30948552
L7CN86_C1	https://als-st.nygenome.org/	Mus musculus	Spatial Transcriptomics	Spinal Cord	Amyotrophic lateral sclerosis	p120	Female	30948552
L7CN86_C2	https://als-st.nygenome.org/	Mus musculus	Spatial Transcriptomics	Spinal Cord	Amyotrophic lateral sclerosis	p120	Female	30948552
L7CN87_E1	https://als-st.nygenome.org/	Mus musculus	Spatial Transcriptomics	Spinal Cord	Healthy	p100	Male	30948552
L7CN87_E2	https://als-st.nygenome.org/	Mus musculus	Spatial Transcriptomics	Spinal Cord	Healthy	p100	Male	30948552
L7CN89_D1	https://als-st.nygenome.org/	Mus musculus	Spatial Transcriptomics	Spinal Cord	Amyotrophic lateral sclerosis	p70	Female	30948552
L7CN89_E1	https://als-st.nygenome.org/	Mus musculus	Spatial Transcriptomics	Spinal Cord	Amyotrophic lateral sclerosis	p70	Female	30948552
L7CN90_C2	https://als-st.nygenome.org/	Mus musculus	Spatial Transcriptomics	Spinal Cord	Healthy	p100	Female	30948552
L7CN90_E1	https://als-st.nygenome.org/	Mus musculus	Spatial Transcriptomics	Spinal Cord	Healthy	p100	Female	30948552
L7CN90A_C1	https://als-st.nygenome.org/	Mus musculus	Spatial Transcriptomics	Spinal Cord	Amyotrophic lateral sclerosis	p70	Male	30948552
L7CN90A_C2	https://als-st.nygenome.org/	Mus musculus	Spatial Transcriptomics	Spinal Cord	Amyotrophic lateral sclerosis	p70	Male	30948552
L7CN90A_D1	https://als-st.nygenome.org/	Mus musculus	Spatial Transcriptomics	Spinal Cord	Amyotrophic lateral sclerosis	p70	Male	30948552
L7CN90A_E1	https://als-st.nygenome.org/	Mus musculus	Spatial Transcriptomics	Spinal Cord	Amyotrophic lateral sclerosis	p70	Male	30948552
L7CN91_C1	https://als-st.nygenome.org/	Mus musculus	Spatial Transcriptomics	Spinal Cord	Amyotrophic lateral sclerosis	p70	Male	30948552
L7CN91_C2	https://als-st.nygenome.org/	Mus musculus	Spatial Transcriptomics	Spinal Cord	Amyotrophic lateral sclerosis	p70	Male	30948552
L7CN91_D1	https://als-st.nygenome.org/	Mus musculus	Spatial Transcriptomics	Spinal Cord	Amyotrophic lateral sclerosis	p70	Male	30948552
L7CN91_E1	https://als-st.nygenome.org/	Mus musculus	Spatial Transcriptomics	Spinal Cord	Amyotrophic lateral sclerosis	p70	Male	30948552
L7CN91_E2	https://als-st.nygenome.org/	Mus musculus	Spatial Transcriptomics	Spinal Cord	Amyotrophic lateral sclerosis	p70	Male	30948552
L7CN92_C1	https://als-st.nygenome.org/	Mus musculus	Spatial Transcriptomics	Spinal Cord	Healthy	p100	Female	30948552
L7CN92_C2	https://als-st.nygenome.org/	Mus musculus	Spatial Transcriptomics	Spinal Cord	Healthy	p100	Female	30948552
L7CN92_D1	https://als-st.nygenome.org/	Mus musculus	Spatial Transcriptomics	Spinal Cord	Healthy	p100	Female	30948552
L7CN92_D2	https://als-st.nygenome.org/	Mus musculus	Spatial Transcriptomics	Spinal Cord	Healthy	p100	Female	30948552
L7CN92_E2	https://als-st.nygenome.org/	Mus musculus	Spatial Transcriptomics	Spinal Cord	Healthy	p100	Female	30948552
L7CN93_D1	https://als-st.nygenome.org/	Mus musculus	Spatial Transcriptomics	Spinal Cord	Amyotrophic lateral sclerosis	-	-	30948552
L7CN93_E2	https://als-st.nygenome.org/	Mus musculus	Spatial Transcriptomics	Spinal Cord	Amyotrophic lateral sclerosis	p70	Male	30948552
L7CN94_C1	https://als-st.nygenome.org/	Mus musculus	Spatial Transcriptomics	Spinal Cord	Healthy	p70	Female	30948552
L7CN94_C2	https://als-st.nygenome.org/	Mus musculus	Spatial Transcriptomics	Spinal Cord	Healthy	p70	Female	30948552
L7CN94_D1	https://als-st.nygenome.org/	Mus musculus	Spatial Transcriptomics	Spinal Cord	Healthy	p70	Female	30948552
L7CN94_D2	https://als-st.nygenome.org/	Mus musculus	Spatial Transcriptomics	Spinal Cord	Healthy	p70	Female	30948552
L7CN94_E1	https://als-st.nygenome.org/	Mus musculus	Spatial Transcriptomics	Spinal Cord	Healthy	p70	Female	30948552
L7CN94_E2	https://als-st.nygenome.org/	Mus musculus	Spatial Transcriptomics	Spinal Cord	Healthy	p70	Female	30948552
L7CN95_C1	https://als-st.nygenome.org/	Mus musculus	Spatial Transcriptomics	Spinal Cord	Amyotrophic lateral sclerosis	p30	Female	30948552
L7CN95_C2	https://als-st.nygenome.org/	Mus musculus	Spatial Transcriptomics	Spinal Cord	Amyotrophic lateral sclerosis	p30	Female	30948552
L7CN95_D1	https://als-st.nygenome.org/	Mus musculus	Spatial Transcriptomics	Spinal Cord	Amyotrophic lateral sclerosis	p30	Female	30948552
L7CN95_D2	https://als-st.nygenome.org/	Mus musculus	Spatial Transcriptomics	Spinal Cord	Amyotrophic lateral sclerosis	p30	Female	30948552
L7CN95_E1	https://als-st.nygenome.org/	Mus musculus	Spatial Transcriptomics	Spinal Cord	Amyotrophic lateral sclerosis	p30	Female	30948552
L7CN96_C1	https://als-st.nygenome.org/	Mus musculus	Spatial Transcriptomics	Spinal Cord	Healthy	p30	Male	30948552
L7CN96_D1	https://als-st.nygenome.org/	Mus musculus	Spatial Transcriptomics	Spinal Cord	Healthy	p30	Male	30948552
L7CN96_D2	https://als-st.nygenome.org/	Mus musculus	Spatial Transcriptomics	Spinal Cord	Healthy	p30	Male	30948552
L7CN96_E2	https://als-st.nygenome.org/	Mus musculus	Spatial Transcriptomics	Spinal Cord	Healthy	p30	Male	30948552
L7CN97_C1	https://als-st.nygenome.org/	Mus musculus	Spatial Transcriptomics	Spinal Cord	Healthy	p30	Male	30948552
L7CN97_D1	https://als-st.nygenome.org/	Mus musculus	Spatial Transcriptomics	Spinal Cord	Healthy	p30	Male	30948552
L7CN97_D2	https://als-st.nygenome.org/	Mus musculus	Spatial Transcriptomics	Spinal Cord	Healthy	p30	Male	30948552
L7CN97_E1	https://als-st.nygenome.org/	Mus musculus	Spatial Transcriptomics	Spinal Cord	Healthy	p30	Male	30948552
L7CN97_E2	https://als-st.nygenome.org/	Mus musculus	Spatial Transcriptomics	Spinal Cord	Healthy	p30	Male	30948552
L8CN10_C1	https://als-st.nygenome.org/	Homo sapiens	Spatial Transcriptomics	Spinal Cord	Amyotrophic lateral sclerosis	-	Female	30948552
L8CN10_D1	https://als-st.nygenome.org/	Homo sapiens	Spatial Transcriptomics	Spinal Cord	Amyotrophic lateral sclerosis	-	Female	30948552
L8CN11_C2	https://als-st.nygenome.org/	Homo sapiens	Spatial Transcriptomics	Spinal Cord	Amyotrophic lateral sclerosis	-	Male	30948552
L8CN11_E1	https://als-st.nygenome.org/	Homo sapiens	Spatial Transcriptomics	Spinal Cord	Amyotrophic lateral sclerosis	-	Male	30948552
L8CN11_E2	https://als-st.nygenome.org/	Homo sapiens	Spatial Transcriptomics	Spinal Cord	Amyotrophic lateral sclerosis	-	Male	30948552
L8CN12_C2	https://als-st.nygenome.org/	Homo sapiens	Spatial Transcriptomics	Spinal Cord	Amyotrophic lateral sclerosis	-	Male	30948552
L8CN12_D2	https://als-st.nygenome.org/	Homo sapiens	Spatial Transcriptomics	Spinal Cord	Amyotrophic lateral sclerosis	-	Male	30948552
L8CN12_E1	https://als-st.nygenome.org/	Homo sapiens	Spatial Transcriptomics	Spinal Cord	Amyotrophic lateral sclerosis	-	Male	30948552
L8CN12_E2	https://als-st.nygenome.org/	Homo sapiens	Spatial Transcriptomics	Spinal Cord	Amyotrophic lateral sclerosis	-	Male	30948552
L8CN13_C1	https://als-st.nygenome.org/	Homo sapiens	Spatial Transcriptomics	Spinal Cord	Amyotrophic lateral sclerosis	-	Male	30948552
L8CN13_C2	https://als-st.nygenome.org/	Homo sapiens	Spatial Transcriptomics	Spinal Cord	Amyotrophic lateral sclerosis	-	Male	30948552
L8CN13_D2	https://als-st.nygenome.org/	Homo sapiens	Spatial Transcriptomics	Spinal Cord	Amyotrophic lateral sclerosis	-	Male	30948552
L8CN13_E1	https://als-st.nygenome.org/	Homo sapiens	Spatial Transcriptomics	Spinal Cord	Amyotrophic lateral sclerosis	-	Male	30948552
L8CN13_E2	https://als-st.nygenome.org/	Homo sapiens	Spatial Transcriptomics	Spinal Cord	Amyotrophic lateral sclerosis	-	Male	30948552
L8CN14_C2	https://als-st.nygenome.org/	Homo sapiens	Spatial Transcriptomics	Spinal Cord	Amyotrophic lateral sclerosis	-	Male	30948552
L8CN14_D1	https://als-st.nygenome.org/	Homo sapiens	Spatial Transcriptomics	Spinal Cord	Amyotrophic lateral sclerosis	-	Male	30948552
L8CN14_D2	https://als-st.nygenome.org/	Homo sapiens	Spatial Transcriptomics	Spinal Cord	Amyotrophic lateral sclerosis	-	Male	30948552
L8CN14_E2	https://als-st.nygenome.org/	Homo sapiens	Spatial Transcriptomics	Spinal Cord	Amyotrophic lateral sclerosis	-	Male	30948552
L8CN15_C1	https://als-st.nygenome.org/	Homo sapiens	Spatial Transcriptomics	Spinal Cord	Amyotrophic lateral sclerosis	-	Female	30948552
L8CN15_C2	https://als-st.nygenome.org/	Homo sapiens	Spatial Transcriptomics	Spinal Cord	Amyotrophic lateral sclerosis	-	Female	30948552
L8CN15_D2	https://als-st.nygenome.org/	Homo sapiens	Spatial Transcriptomics	Spinal Cord	Amyotrophic lateral sclerosis	-	Female	30948552
L8CN15_E2	https://als-st.nygenome.org/	Homo sapiens	Spatial Transcriptomics	Spinal Cord	Amyotrophic lateral sclerosis	-	Female	30948552
L8CN151_D1	https://als-st.nygenome.org/	Homo sapiens	Spatial Transcriptomics	Spinal Cord	Amyotrophic lateral sclerosis	-	Female	30948552
L8CN151_D2	https://als-st.nygenome.org/	Homo sapiens	Spatial Transcriptomics	Spinal Cord	Amyotrophic lateral sclerosis	-	Female	30948552
L8CN151_E1	https://als-st.nygenome.org/	Homo sapiens	Spatial Transcriptomics	Spinal Cord	Amyotrophic lateral sclerosis	-	Female	30948552
L8CN152_C1	https://als-st.nygenome.org/	Homo sapiens	Spatial Transcriptomics	Spinal Cord	Amyotrophic lateral sclerosis	-	Female	30948552
L8CN152_C2	https://als-st.nygenome.org/	Homo sapiens	Spatial Transcriptomics	Spinal Cord	Amyotrophic lateral sclerosis	-	Female	30948552
L8CN153_C1	https://als-st.nygenome.org/	Homo sapiens	Spatial Transcriptomics	Spinal Cord	Amyotrophic lateral sclerosis	-	Female	30948552
L8CN154_C1	https://als-st.nygenome.org/	Homo sapiens	Spatial Transcriptomics	Spinal Cord	Amyotrophic lateral sclerosis	-	Female	30948552
L8CN154_D1	https://als-st.nygenome.org/	Homo sapiens	Spatial Transcriptomics	Spinal Cord	Amyotrophic lateral sclerosis	-	Female	30948552
L8CN154_E1	https://als-st.nygenome.org/	Homo sapiens	Spatial Transcriptomics	Spinal Cord	Amyotrophic lateral sclerosis	-	Female	30948552
L8CN155_C1	https://als-st.nygenome.org/	Homo sapiens	Spatial Transcriptomics	Spinal Cord	Amyotrophic lateral sclerosis	-	Male	30948552
L8CN156_C2	https://als-st.nygenome.org/	Homo sapiens	Spatial Transcriptomics	Spinal Cord	Amyotrophic lateral sclerosis	-	Male	30948552
L8CN156_D1	https://als-st.nygenome.org/	Homo sapiens	Spatial Transcriptomics	Spinal Cord	Amyotrophic lateral sclerosis	-	Male	30948552
L8CN156_D2	https://als-st.nygenome.org/	Homo sapiens	Spatial Transcriptomics	Spinal Cord	Amyotrophic lateral sclerosis	-	Male	30948552
L8CN156_E1	https://als-st.nygenome.org/	Homo sapiens	Spatial Transcriptomics	Spinal Cord	Amyotrophic lateral sclerosis	-	Male	30948552
L8CN157_C1	https://als-st.nygenome.org/	Homo sapiens	Spatial Transcriptomics	Spinal Cord	Amyotrophic lateral sclerosis	-	Male	30948552
L8CN157_C2	https://als-st.nygenome.org/	Homo sapiens	Spatial Transcriptomics	Spinal Cord	Amyotrophic lateral sclerosis	-	Male	30948552
L8CN158_C1	https://als-st.nygenome.org/	Homo sapiens	Spatial Transcriptomics	Spinal Cord	Amyotrophic lateral sclerosis	-	Male	30948552
L8CN158_C2	https://als-st.nygenome.org/	Homo sapiens	Spatial Transcriptomics	Spinal Cord	Amyotrophic lateral sclerosis	-	Male	30948552
L8CN158_D1	https://als-st.nygenome.org/	Homo sapiens	Spatial Transcriptomics	Spinal Cord	Amyotrophic lateral sclerosis	-	Male	30948552
L8CN159_C2	https://als-st.nygenome.org/	Homo sapiens	Spatial Transcriptomics	Spinal Cord	Amyotrophic lateral sclerosis	-	Male	30948552
L8CN159_D1	https://als-st.nygenome.org/	Homo sapiens	Spatial Transcriptomics	Spinal Cord	Amyotrophic lateral sclerosis	-	Male	30948552
L8CN159_D2	https://als-st.nygenome.org/	Homo sapiens	Spatial Transcriptomics	Spinal Cord	Amyotrophic lateral sclerosis	-	Male	30948552
L8CN16_C1	https://als-st.nygenome.org/	Homo sapiens	Spatial Transcriptomics	Spinal Cord	Amyotrophic lateral sclerosis	-	Female	30948552
L8CN16_D1	https://als-st.nygenome.org/	Homo sapiens	Spatial Transcriptomics	Spinal Cord	Amyotrophic lateral sclerosis	-	Female	30948552
L8CN16_E1	https://als-st.nygenome.org/	Homo sapiens	Spatial Transcriptomics	Spinal Cord	Amyotrophic lateral sclerosis	-	Female	30948552
L8CN16_E2	https://als-st.nygenome.org/	Homo sapiens	Spatial Transcriptomics	Spinal Cord	Amyotrophic lateral sclerosis	-	Female	30948552
L8CN160_C1	https://als-st.nygenome.org/	Homo sapiens	Spatial Transcriptomics	Spinal Cord	Amyotrophic lateral sclerosis	-	Male	30948552
L8CN160_C2	https://als-st.nygenome.org/	Homo sapiens	Spatial Transcriptomics	Spinal Cord	Amyotrophic lateral sclerosis	-	Male	30948552
L8CN160_D1	https://als-st.nygenome.org/	Homo sapiens	Spatial Transcriptomics	Spinal Cord	Amyotrophic lateral sclerosis	-	Male	30948552
L8CN17_C1	https://als-st.nygenome.org/	Mus musculus	Spatial Transcriptomics	Spinal Cord	Amyotrophic lateral sclerosis	p100	Female	30948552
L8CN17_C2	https://als-st.nygenome.org/	Mus musculus	Spatial Transcriptomics	Spinal Cord	Amyotrophic lateral sclerosis	p100	Female	30948552
L8CN17_D1	https://als-st.nygenome.org/	Mus musculus	Spatial Transcriptomics	Spinal Cord	Amyotrophic lateral sclerosis	p100	Female	30948552
L8CN17_E2	https://als-st.nygenome.org/	Mus musculus	Spatial Transcriptomics	Spinal Cord	Amyotrophic lateral sclerosis	p100	Female	30948552
L8CN18_C1	https://als-st.nygenome.org/	Mus musculus	Spatial Transcriptomics	Spinal Cord	Amyotrophic lateral sclerosis	p100	Female	30948552
L8CN18_C2	https://als-st.nygenome.org/	Mus musculus	Spatial Transcriptomics	Spinal Cord	Amyotrophic lateral sclerosis	p100	Female	30948552
L8CN18_D1	https://als-st.nygenome.org/	Mus musculus	Spatial Transcriptomics	Spinal Cord	Amyotrophic lateral sclerosis	p100	Female	30948552
L8CN18_D2	https://als-st.nygenome.org/	Mus musculus	Spatial Transcriptomics	Spinal Cord	Amyotrophic lateral sclerosis	p100	Female	30948552
L8CN18_E1	https://als-st.nygenome.org/	Mus musculus	Spatial Transcriptomics	Spinal Cord	Amyotrophic lateral sclerosis	p100	Female	30948552
L8CN18_E2	https://als-st.nygenome.org/	Mus musculus	Spatial Transcriptomics	Spinal Cord	Amyotrophic lateral sclerosis	p100	Female	30948552
L8CN21_C1	https://als-st.nygenome.org/	Mus musculus	Spatial Transcriptomics	Spinal Cord	Amyotrophic lateral sclerosis	p30	Male	30948552
L8CN21_C2	https://als-st.nygenome.org/	Mus musculus	Spatial Transcriptomics	Spinal Cord	Amyotrophic lateral sclerosis	p30	Male	30948552
L8CN21_D1	https://als-st.nygenome.org/	Mus musculus	Spatial Transcriptomics	Spinal Cord	Amyotrophic lateral sclerosis	p30	Male	30948552
L8CN21_D2	https://als-st.nygenome.org/	Mus musculus	Spatial Transcriptomics	Spinal Cord	Amyotrophic lateral sclerosis	p30	Male	30948552
L8CN22_C1	https://als-st.nygenome.org/	Mus musculus	Spatial Transcriptomics	Spinal Cord	Healthy	p30	Female	30948552
L8CN22_C2	https://als-st.nygenome.org/	Mus musculus	Spatial Transcriptomics	Spinal Cord	Healthy	p30	Female	30948552
L8CN22_D2	https://als-st.nygenome.org/	Mus musculus	Spatial Transcriptomics	Spinal Cord	Healthy	p30	Female	30948552
L8CN22_E1	https://als-st.nygenome.org/	Mus musculus	Spatial Transcriptomics	Spinal Cord	Healthy	p30	Female	30948552
L8CN6_C2	https://als-st.nygenome.org/	Homo sapiens	Spatial Transcriptomics	Spinal Cord	Amyotrophic lateral sclerosis	-	Male	30948552
L8CN6_D1	https://als-st.nygenome.org/	Homo sapiens	Spatial Transcriptomics	Spinal Cord	Amyotrophic lateral sclerosis	-	Male	30948552
L8CN6_D2	https://als-st.nygenome.org/	Homo sapiens	Spatial Transcriptomics	Spinal Cord	Amyotrophic lateral sclerosis	-	Male	30948552
L8CN6_E1	https://als-st.nygenome.org/	Homo sapiens	Spatial Transcriptomics	Spinal Cord	Amyotrophic lateral sclerosis	-	Male	30948552
L8CN7_C1	https://als-st.nygenome.org/	Homo sapiens	Spatial Transcriptomics	Spinal Cord	Amyotrophic lateral sclerosis	-	Male	30948552
L8CN7_D1	https://als-st.nygenome.org/	Homo sapiens	Spatial Transcriptomics	Spinal Cord	Amyotrophic lateral sclerosis	-	Male	30948552
L8CN7_D2	https://als-st.nygenome.org/	Homo sapiens	Spatial Transcriptomics	Spinal Cord	Amyotrophic lateral sclerosis	-	Male	30948552
L8CN7_E1	https://als-st.nygenome.org/	Homo sapiens	Spatial Transcriptomics	Spinal Cord	Amyotrophic lateral sclerosis	-	Male	30948552
L8CN7_E2	https://als-st.nygenome.org/	Homo sapiens	Spatial Transcriptomics	Spinal Cord	Amyotrophic lateral sclerosis	-	Male	30948552
L8CN9_D1	https://als-st.nygenome.org/	Homo sapiens	Spatial Transcriptomics	Spinal Cord	Amyotrophic lateral sclerosis	-	Female	30948552
HD2	GSE228056	Homo sapiens	10X Visium	Spleen	healthy	-	-	38828498
SMZL1	GSE228056	Homo sapiens	10X Visium	Spleen	Spleen cancer	-	-	38828498
SMZL2	GSE228056	Homo sapiens	10X Visium	Spleen	Spleen cancer	-	-	38828498
SMZL3	GSE228056	Homo sapiens	10X Visium	Spleen	Spleen cancer	-	-	38828498
GSM6177607	GSE203612	Homo sapiens	10X Visium	Stomach	Gastric stromal tumor	-	-	37833788
GSM6177609	GSE203612	Homo sapiens	10X Visium	Stomach	Gastric stromal tumor	-	-	37833788
34731600_Diabetes_1	https://www.dropbox.com/s/ygzpj0d0oh67br0/Testis_Slideseq_Data.zip?dl=0	Mus musculus	Slide-seqV2	Testis	Diabetes	-	-	34731600
34731600_Diabetes_2	https://www.dropbox.com/s/ygzpj0d0oh67br0/Testis_Slideseq_Data.zip?dl=0	Mus musculus	Slide-seqV2	Testis	Diabetes	-	-	34731600
34731600_Diabetes_3	https://www.dropbox.com/s/ygzpj0d0oh67br0/Testis_Slideseq_Data.zip?dl=0	Mus musculus	Slide-seqV2	Testis	Diabetes	-	-	34731600
34731600_WT_1	https://www.dropbox.com/s/ygzpj0d0oh67br0/Testis_Slideseq_Data.zip?dl=0	Mus musculus	Slide-seqV2	Testis	Healthy	-	-	34731600
34731600_WT_3	https://www.dropbox.com/s/ygzpj0d0oh67br0/Testis_Slideseq_Data.zip?dl=0	Mus musculus	Slide-seqV2	Testis	Healthy	-	-	34731600
GSM4904759	GSE161318	Mus musculus	10X Visium	Tibialis Anterior Muscle	Healthy	5 months	-	34773081
GSM4904760	GSE161318	Mus musculus	10X Visium	Tibialis Anterior Muscle	Healthy	5 months	-	34773081
GSM4904761	GSE161318	Mus musculus	10X Visium	Tibialis Anterior Muscle	Healthy	5 months	-	34773081
c28w2r_7jne4i	HCATonsilData	Homo sapiens	10X Visium	Tonsil	Tonsillitis	4 years	Male	doi:10.18129/B9.bioc.HCATonsilData
esvq52_nluss5	HCATonsilData	Homo sapiens	10X Visium	Tonsil	Tonsillitis	3 years	Male	doi:10.18129/B9.bioc
exvyh1_66caqq	HCATonsilData	Homo sapiens	10X Visium	Tonsil	Tonsillitis	5 years	Female	doi:10.18129/B9.bioc
gcyl7c_cec61b	HCATonsilData	Homo sapiens	10X Visium	Tonsil	Tonsillitis	5 years	Female	doi:10.18129/B9.bioc
p7hv1g_tjgmyj	HCATonsilData	Homo sapiens	10X Visium	Tonsil	Tonsillitis	3 years	Female	doi:10.18129/B9.bioc
qvwc8t_2vsr67	HCATonsilData	Homo sapiens	10X Visium	Tonsil	Tonsillitis	5 years	Female	doi:10.18129/B9.bioc
tarwe1_xott6q	HCATonsilData	Homo sapiens	10X Visium	Tonsil	Squamous pharyngeal papillomatosis	65 years	Male	doi:10.18129/B9.bioc
zrt7gl_lhyyar	HCATonsilData	Homo sapiens	10X Visium	Tonsil	Sleep apnea	26 years	Male	doi:10.18129/B9.bioc
HCC-1L	HRA000437	Homo sapiens	10X Visium	Liver	Liver hepatocellular carcinoma	54	Male	34919432
HCC-1N	HRA000437	Homo sapiens	10X Visium	Liver	Liver hepatocellular carcinoma	54	Male	34919432
HCC-1T	HRA000437	Homo sapiens	10X Visium	Liver	Liver hepatocellular carcinoma	54	Male	34919432
HCC-2L	HRA000437	Homo sapiens	10X Visium	Liver	Liver hepatocellular carcinoma	55	Female	34919432
HCC-2N	HRA000437	Homo sapiens	10X Visium	Liver	Liver hepatocellular carcinoma	55	Female	34919432
HCC-2P	HRA000437	Homo sapiens	10X Visium	Liver	Liver hepatocellular carcinoma	55	Female	34919432
HCC-2T	HRA000437	Homo sapiens	10X Visium	Liver	Liver hepatocellular carcinoma	55	Female	34919432
HCC-3L	HRA000437	Homo sapiens	10X Visium	Liver	Liver hepatocellular carcinoma	61	Male	34919432
HCC-3N	HRA000437	Homo sapiens	10X Visium	Liver	Liver hepatocellular carcinoma	61	Male	34919432
HCC-3T	HRA000437	Homo sapiens	10X Visium	Liver	Liver hepatocellular carcinoma	61	Male	34919432
HCC-4L	HRA000437	Homo sapiens	10X Visium	Liver	Liver hepatocellular carcinoma	60	Male	34919432
HCC-4N	HRA000437	Homo sapiens	10X Visium	Liver	Liver hepatocellular carcinoma	60	Male	34919432
HCC-4T	HRA000437	Homo sapiens	10X Visium	Liver	Liver hepatocellular carcinoma	60	Male	34919432
HCC-5A	HRA000437	Homo sapiens	10X Visium	Liver	Liver hepatocellular carcinoma	52	Female	34919432
HCC-5B	HRA000437	Homo sapiens	10X Visium	Liver	Liver hepatocellular carcinoma	52	Female	34919432
HCC-5C	HRA000437	Homo sapiens	10X Visium	Liver	Liver hepatocellular carcinoma	52	Female	34919432
HCC-5D	HRA000437	Homo sapiens	10X Visium	Liver	Liver hepatocellular carcinoma	52	Female	34919432
Dec_13_2021_Human1	GSE233208	Homo sapiens	10X Visium	Brain	Healthy	64	Female	39578645
Dec_13_2021_Human2	GSE233208	Homo sapiens	10X Visium	Brain	Alzheimer's disease	87	Male	39578645
Dec_13_2021_Human3	GSE233208	Homo sapiens	10X Visium	Brain	Alzheimer's disease	89	Female	39578645
Dec_13_2021_Human4	GSE233208	Homo sapiens	10X Visium	Brain	Alzheimer's disease-Down Syndrome	57	Female	39578645
Dec_13_2021_Human5	GSE233208	Homo sapiens	10X Visium	Brain	Healthy	70	Male	39578645
Dec_13_2021_Human6	GSE233208	Homo sapiens	10X Visium	Brain	Alzheimer's disease	90	Male	39578645
Dec_13_2021_Human7	GSE233208	Homo sapiens	10X Visium	Brain	Alzheimer's disease	90	Female	39578645
Dec_13_2021_Human8	GSE233208	Homo sapiens	10X Visium	Brain	Alzheimer's disease-Down Syndrome	62	Female	39578645
Dec_20_2021_Human1	GSE233208	Homo sapiens	10X Visium	Brain	Healthy	74	Female	39578645
Dec_20_2021_Human2	GSE233208	Homo sapiens	10X Visium	Brain	Alzheimer's disease	86	Male	39578645
Dec_20_2021_Human3	GSE233208	Homo sapiens	10X Visium	Brain	Alzheimer's disease	87	Female	39578645
Dec_20_2021_Human4	GSE233208	Homo sapiens	10X Visium	Brain	Alzheimer's disease-Down Syndrome	63	Female	39578645
Dec_20_2021_Human5	GSE233208	Homo sapiens	10X Visium	Brain	Healthy	73	Male	39578645
Dec_20_2021_Human7	GSE233208	Homo sapiens	10X Visium	Brain	Alzheimer's disease	90	Female	39578645
Dec_20_2021_Human8	GSE233208	Homo sapiens	10X Visium	Brain	Alzheimer's disease-Down Syndrome	90	Female	39578645
Nov_24_2021_VisiumHuman_10	GSE233208	Homo sapiens	10X Visium	Brain	Alzheimer's disease	58	Male	39578645
Nov_24_2021_VisiumHuman_11	GSE233208	Homo sapiens	10X Visium	Brain	Alzheimer's disease	90	Male	39578645
Nov_24_2021_VisiumHuman_12	GSE233208	Homo sapiens	10X Visium	Brain	Alzheimer's disease-Down Syndrome	56	Female	39578645
Nov_24_2021_VisiumHuman_13	GSE233208	Homo sapiens	10X Visium	Brain	Healthy	90	Female	39578645
Nov_24_2021_VisiumHuman_14	GSE233208	Homo sapiens	10X Visium	Brain	Alzheimer's disease	79	Male	39578645
Nov_24_2021_VisiumHuman_15	GSE233208	Homo sapiens	10X Visium	Brain	Alzheimer's disease	80	Male	39578645
Nov_24_2021_VisiumHuman_16	GSE233208	Homo sapiens	10X Visium	Brain	Alzheimer's disease-Down Syndrome	66	Female	39578645
Nov_24_2021_VisiumHuman_1	GSE233208	Homo sapiens	10X Visium	Brain	Healthy	90	Male	39578645
Nov_24_2021_VisiumHuman_2	GSE233208	Homo sapiens	10X Visium	Brain	Alzheimer's disease	87	Female	39578645
Nov_24_2021_VisiumHuman_3	GSE233208	Homo sapiens	10X Visium	Brain	Alzheimer's disease	90	Female	39578645
Nov_24_2021_VisiumHuman_4	GSE233208	Homo sapiens	10X Visium	Brain	Alzheimer's disease-Down Syndrome	56	Male	39578645
Nov_24_2021_VisiumHuman_5	GSE233208	Homo sapiens	10X Visium	Brain	Healthy	79	Female	39578645
Nov_24_2021_VisiumHuman_6	GSE233208	Homo sapiens	10X Visium	Brain	Alzheimer's disease	90	Male	39578645
Nov_24_2021_VisiumHuman_7	GSE233208	Homo sapiens	10X Visium	Brain	Alzheimer's disease	90	Male	39578645
Nov_24_2021_VisiumHuman_8	GSE233208	Homo sapiens	10X Visium	Brain	Alzheimer's disease-Down Syndrome	55	Female	39578645
Nov_24_2021_VisiumHuman_9	GSE233208	Homo sapiens	10X Visium	Brain	Healthy	83	Male	39578645
Oct_2021_1	GSE233208	Homo sapiens	10X Visium	Brain	Healthy	74	Female	39578645
Oct_2021_2	GSE233208	Homo sapiens	10X Visium	Brain	Alzheimer's disease	80	Male	39578645
Oct_2021_3	GSE233208	Homo sapiens	10X Visium	Brain	Alzheimer's disease	89	Female	39578645
Oct_2021_4	GSE233208	Homo sapiens	10X Visium	Brain	Alzheimer's disease-Down Syndrome	43	Male	39578645
Oct_2021_5	GSE233208	Homo sapiens	10X Visium	Brain	Healthy	79	Male	39578645
Oct_2021_6	GSE233208	Homo sapiens	10X Visium	Brain	Alzheimer's disease	89	Female	39578645
Oct_2021_7	GSE233208	Homo sapiens	10X Visium	Brain	Alzheimer's disease-Down Syndrome	86	Male	39578645
Oct_2021_8	GSE233208	Homo sapiens	10X Visium	Brain	Alzheimer's disease	47	Female	39578645
211	GSE233208	Mus musculus	10X Visium	Brain	Healthy	12mo	Male	39578645
221	GSE233208	Mus musculus	10X Visium	Brain	Healthy	8mo	Female	39578645
222	GSE233208	Mus musculus	10X Visium	Brain	Alzheimer's disease	12mo	Female	39578645
223	GSE233208	Mus musculus	10X Visium	Brain	Alzheimer's disease	6mo	Female	39578645
231	GSE233208	Mus musculus	10X Visium	Brain	Alzheimer's disease	4mo	Male	39578645
235	GSE233208	Mus musculus	10X Visium	Brain	Alzheimer's disease	4mo	Male	39578645
241	GSE233208	Mus musculus	10X Visium	Brain	Healthy	4mo	-	39578645
242	GSE233208	Mus musculus	10X Visium	Brain	Healthy	4mo	Female	39578645
311	GSE233208	Mus musculus	10X Visium	Brain	Healthy	12mo	Female	39578645
313	GSE233208	Mus musculus	10X Visium	Brain	Healthy	12mo	Female	39578645
314	GSE233208	Mus musculus	10X Visium	Brain	Alzheimer's disease	12mo	Female	39578645
315	GSE233208	Mus musculus	10X Visium	Brain	Alzheimer's disease	12mo	Female	39578645
321	GSE233208	Mus musculus	10X Visium	Brain	Healthy	12mo	Male	39578645
331	GSE233208	Mus musculus	10X Visium	Brain	Alzheimer's disease	8mo	Male	39578645
332	GSE233208	Mus musculus	10X Visium	Brain	Alzheimer's disease	8mo	Male	39578645
333	GSE233208	Mus musculus	10X Visium	Brain	Healthy	8mo	Male	39578645
342	GSE233208	Mus musculus	10X Visium	Brain	Healthy	8mo	-	39578645
343	GSE233208	Mus musculus	10X Visium	Brain	Healthy	8mo	Female	39578645
351	GSE233208	Mus musculus	10X Visium	Brain	Healthy	4mo	Male	39578645
355	GSE233208	Mus musculus	10X Visium	Brain	Alzheimer's disease	4mo	Male	39578645
361	GSE233208	Mus musculus	10X Visium	Brain	Healthy	4mo	Female	39578645
365	GSE233208	Mus musculus	10X Visium	Brain	Alzheimer's disease	4mo	Female	39578645
411	GSE233208	Mus musculus	10X Visium	Brain	Alzheimer's disease	12mo	Male	39578645
412	GSE233208	Mus musculus	10X Visium	Brain	Healthy	6mo	Male	39578645
413	GSE233208	Mus musculus	10X Visium	Brain	Healthy	6mo	Male	39578645
414	GSE233208	Mus musculus	10X Visium	Brain	Healthy	6mo	Male	39578645
421	GSE233208	Mus musculus	10X Visium	Brain	Alzheimer's disease	6mo	Female	39578645
422	GSE233208	Mus musculus	10X Visium	Brain	Alzheimer's disease	6mo	Female	39578645
435	GSE233208	Mus musculus	10X Visium	Brain	Alzheimer's disease	6mo	Male	39578645
445	GSE233208	Mus musculus	10X Visium	Brain	Alzheimer's disease	6mo	Male	39578645
5101	GSE233208	Mus musculus	10X Visium	Brain	Alzheimer's disease	12mo	Female	39578645
5105	GSE233208	Mus musculus	10X Visium	Brain	Alzheimer's disease	8mo	Female	39578645
5112	GSE233208	Mus musculus	10X Visium	Brain	Alzheimer's disease	8mo	Male	39578645
5114	GSE233208	Mus musculus	10X Visium	Brain	Alzheimer's disease	12mo	Male	39578645
5115	GSE233208	Mus musculus	10X Visium	Brain	Alzheimer's disease	12mo	Male	39578645
513	GSE233208	Mus musculus	10X Visium	Brain	Healthy	12mo	Male	39578645
514	GSE233208	Mus musculus	10X Visium	Brain	Alzheimer's disease	8mo	Male	39578645
522	GSE233208	Mus musculus	10X Visium	Brain	Alzheimer's disease	12mo	Female	39578645
523	GSE233208	Mus musculus	10X Visium	Brain	Healthy	8mo	Female	39578645
524	GSE233208	Mus musculus	10X Visium	Brain	Healthy	12mo	Female	39578645
531	GSE233208	Mus musculus	10X Visium	Brain	Healthy	8mo	Male	39578645
533	GSE233208	Mus musculus	10X Visium	Brain	Healthy	8mo	Male	39578645
541	GSE233208	Mus musculus	10X Visium	Brain	Alzheimer's disease	6mo	Male	39578645
542	GSE233208	Mus musculus	10X Visium	Brain	Alzheimer's disease	6mo	Male	39578645
551	GSE233208	Mus musculus	10X Visium	Brain	Alzheimer's disease	6mo	Female	39578645
552	GSE233208	Mus musculus	10X Visium	Brain	Alzheimer's disease	8mo	Female	39578645
572	GSE233208	Mus musculus	10X Visium	Brain	Alzheimer's disease	4mo	Female	39578645
573	GSE233208	Mus musculus	10X Visium	Brain	Alzheimer's disease	4mo	-	39578645
581	GSE233208	Mus musculus	10X Visium	Brain	Healthy	8mo	Male	39578645
582	GSE233208	Mus musculus	10X Visium	Brain	Alzheimer's disease	8mo	Male	39578645
585	GSE233208	Mus musculus	10X Visium	Brain	Healthy	8mo	Male	39578645
591	GSE233208	Mus musculus	10X Visium	Brain	Healthy	4mo	Female	39578645
592	GSE233208	Mus musculus	10X Visium	Brain	Alzheimer's disease	8mo	-	39578645
594	GSE233208	Mus musculus	10X Visium	Brain	Healthy	6mo	Female	39578645
595	GSE233208	Mus musculus	10X Visium	Brain	Alzheimer's disease	8mo	Female	39578645
611	GSE233208	Mus musculus	10X Visium	Brain	Healthy	6mo	Male	39578645
612	GSE233208	Mus musculus	10X Visium	Brain	Alzheimer's disease	12mo	Male	39578645
621	GSE233208	Mus musculus	10X Visium	Brain	Alzheimer's disease	12mo	Female	39578645
622	GSE233208	Mus musculus	10X Visium	Brain	Alzheimer's disease	12mo	Female	39578645
623	GSE233208	Mus musculus	10X Visium	Brain	Healthy	6mo	Female	39578645
624	GSE233208	Mus musculus	10X Visium	Brain	Healthy	6mo	Female	39578645
631	GSE233208	Mus musculus	10X Visium	Brain	Healthy	4mo	Male	39578645
632	GSE233208	Mus musculus	10X Visium	Brain	Alzheimer's disease	4mo	Male	39578645
645	GSE233208	Mus musculus	10X Visium	Brain	Healthy	8mo	Female	39578645
652	GSE233208	Mus musculus	10X Visium	Brain	Alzheimer's disease	4mo	Male	39578645
655	GSE233208	Mus musculus	10X Visium	Brain	Healthy	4mo	Male	39578645
671	GSE233208	Mus musculus	10X Visium	Brain	Healthy	4mo	Female	39578645
675	GSE233208	Mus musculus	10X Visium	Brain	Alzheimer's disease	4mo	Female	39578645
711	GSE233208	Mus musculus	10X Visium	Brain	Healthy	12mo	Male	39578645
712	GSE233208	Mus musculus	10X Visium	Brain	Alzheimer's disease	12mo	Male	39578645
714	GSE233208	Mus musculus	10X Visium	Brain	Healthy	12mo	Male	39578645
715	GSE233208	Mus musculus	10X Visium	Brain	Healthy	6mo	Male	39578645
721	GSE233208	Mus musculus	10X Visium	Brain	Healthy	6mo	Female	39578645
731	GSE233208	Mus musculus	10X Visium	Brain	Healthy	4mo	Male	39578645
735	GSE233208	Mus musculus	10X Visium	Brain	Alzheimer's disease	6mo	Male	39578645
741	GSE233208	Mus musculus	10X Visium	Brain	Alzheimer's disease	6mo	Female	39578645
751	GSE233208	Mus musculus	10X Visium	Brain	Healthy	4mo	Male	39578645
765	GSE233208	Mus musculus	10X Visium	Brain	Alzheimer's disease	4mo	Female	39578645
784	GSE233208	Mus musculus	10X Visium	Brain	Alzheimer's disease	8mo	Female	39578645
785	GSE233208	Mus musculus	10X Visium	Brain	Healthy	6mo	Female	39578645

## Sheet: Table S2
Table S2 Summary of Spatial Transcriptomic Data in Spatial2GWAS
Technology	Species	Number of Tissues	Number of Datasets	Number of Slices
10X Visium	Homo sapiens	28	37	343
	Mus musculus	15	16	155
Xenium	Mus musculus	1	1	6
Spatial Transcriptomics	Homo sapiens	1	1	61
	Mus musculus	4	4	398
Stereo-seq	Mus musculus	4	4	154
Slide-seq V2	Mus musculus	4	4	79

## Sheet: Table S3
Table S2 Information of GWAS Summary Data in Spatial2GWAS
GWAS_ID	Trait	Population	Nsamples	Ncases	Ncontrols	Nsnps	PMID	Year	URL	phenotype_category
DGWAS-1009	Infarction of spleen	EUR	404877	138	404739	21305881	-	2023	https://storage.googleapis.com/finngen-public-data-r10/summary_stats/finngen_R10_D3_INFARCTSPLEEN.gz	Infectious diseases
DGWAS-1104	Other congenital malformations of kidney	EUR	410553	104	410449	21305735	-	2023	https://storage.googleapis.com/finngen-public-data-r10/summary_stats/finngen_R10_Q17_OTHER_CONGEN_MALFO_KIDNEY.gz	Developmental disorders
DGWAS-1092	Renal agenesis and other reduction defects of kidney	EUR	410589	140	410449	21305765	-	2023	https://storage.googleapis.com/finngen-public-data-r10/summary_stats/finngen_R10_Q17_RENAL_AGENE_OTHER_REDUCT_DEFECTS_KIDNEY.gz	Developmental disorders
SC_G_300	Hemoglobin A1c	EAS	42790	/	/	6108953	29403010	2018	http://jenger.riken.jp/en/result	Hematological diseases
SC_G_548	Hemoglobin A1C	EUR	46368	/	/	2562555	20858683	2010	https://magicinvestigators.org/downloads/MAGIC_HbA1C.txt.gz	Hematological diseases
SC_G_001	Non-cancer illness code_ self-reported: hypertension	EUR	289307	99665	189642	10321705	31427789	2019	https://atlas.ctglab.nl/ukb2_sumstats/20002_1065_logistic.EUR.sumstats.MACfilt.txt.gz	Cardiovascular diseases
SC_G_017	Diagnoses - main ICD10: I25 Chronic ischemic heart disease	EUR	300791	14456	286335	10358749	31427789	2019	https://atlas.ctglab.nl/ukb2_sumstats/41202_I25_logistic.EUR.sumstats.MACfilt.txt.gz	Cardiovascular diseases
SC_G_045	Crohn_s Disease	EUR	21447	6299	15148	945699	21102463	2010	ftp://ftp.sanger.ac.uk/pub/consortia/ibdgenetics/cd-meta.txt.gz	Cardiovascular diseases
SC_G_070	Cardiovascular disease (MI_ CI_ CHD death or ABI_ GEE_ adjusted for multivariable)	EUR	1345	142	1203	61409	17903304	2007	ftp://ftp.ncbi.nlm.nih.gov/dbgap/studies/phs000342/analyses/phs000342.pha001360.txt.gz	Cardiovascular diseases
SC_G_071	Coronary heart disease (MI_ CI or CHD death_ FBAT_ adjusted for age and sex)	EUR	1345	118	1227	60018	17903304	2007	ftp://ftp.ncbi.nlm.nih.gov/dbgap/studies/phs000342/analyses/phs000342.pha001361.txt.gz	Cardiovascular diseases
SC_G_072	Coronary heart disease (MI_ CI or CHD death_ GEE_ adjusted for age and sex)	EUR	1345	118	1227	61445	17903304	2007	ftp://ftp.ncbi.nlm.nih.gov/dbgap/studies/phs000342/analyses/phs000342.pha001362.txt.gz	Cardiovascular diseases
SC_G_073	Coronary heart disease (MI_ CI or CHD death_ FBAT_ adjusted for multivariable)	EUR	1345	118	1227	60017	17903304	2007	ftp://ftp.ncbi.nlm.nih.gov/dbgap/studies/phs000342/analyses/phs000342.pha001363.txt.gz	Cardiovascular diseases
SC_G_121	Heart failure (censored at interval MI_ GEE_ adjusted for age and sex)	EUR	1345	73	1272	61445	17903304	2007	ftp://ftp.ncbi.nlm.nih.gov/dbgap/studies/phs000342/analyses/phs000342.pha001350.txt.gz	Cardiovascular diseases
SC_G_122	Heart failure (censored at interval MI_ FBAT_ adjusted for multivariable)	EUR	1345	73	1272	60012	17903304	2007	ftp://ftp.ncbi.nlm.nih.gov/dbgap/studies/phs000342/analyses/phs000342.pha001351.txt.gz	Cardiovascular diseases
SC_G_124	Cardiovascular disease (MI_ CI_ CHD death or ABI_ FBAT_ adjusted for age and sex)	EUR	1345	142	1203	59996	17903304	2007	ftp://ftp.ncbi.nlm.nih.gov/dbgap/studies/phs000342/analyses/phs000342.pha001357.txt.gz	Cardiovascular diseases
SC_G_125	Cardiovascular disease (MI_ CI_ CHD death or ABI_ GEE_ adjusted for age and sex)	EUR	1345	142	1203	61445	17903304	2007	ftp://ftp.ncbi.nlm.nih.gov/dbgap/studies/phs000342/analyses/phs000342.pha001358.txt.gz	Cardiovascular diseases
SC_G_126	Cardiovascular disease (MI_ CI_ CHD death or ABI_ FBAT_ adjusted for multivariable)	EUR	1345	142	1203	60010	17903304	2007	ftp://ftp.ncbi.nlm.nih.gov/dbgap/studies/phs000342/analyses/phs000342.pha001359.txt.gz	Cardiovascular diseases
SC_G_128	Heart failure (free of MI_ GEE_ adjusted for age and sex)	EUR	1345	73	1272	61445	17903304	2007	ftp://ftp.ncbi.nlm.nih.gov/dbgap/studies/phs000342/analyses/phs000342.pha001360.txt.gz	Cardiovascular diseases
SC_G_129	Heart failure (free of MI_ FBAT_ adjusted for multivariable)	EUR	1345	73	1272	60010	17903304	2007	ftp://ftp.ncbi.nlm.nih.gov/dbgap/studies/phs000342/analyses/phs000342.pha001361.txt.gz	Cardiovascular diseases
SC_G_130	Heart failure (free of MI_ GEE_ adjusted for multivariable)	EUR	1345	73	1272	61432	17903304	2007	ftp://ftp.ncbi.nlm.nih.gov/dbgap/studies/phs000342/analyses/phs000342.pha001362.txt.gz	Cardiovascular diseases
SC_G_131	Coronary heart disease (MI_ CI or CHD death_ GEE_ adjusted for multivariable)	EUR	1345	118	1227	61409	17903304	2007	ftp://ftp.ncbi.nlm.nih.gov/dbgap/studies/phs000342/analyses/phs000342.pha001364.txt.gz	Cardiovascular diseases
SC_G_132	Artial fibrillation (FBAT_ adjusted for age and sex)	EUR	1341	151	1190	60005	17903304	2007	ftp://ftp.ncbi.nlm.nih.gov/dbgap/studies/phs000342/analyses/phs000342.pha001407.txt.gz	Cardiovascular diseases
SC_G_133	Artial fibrillation (GEE_ adjusted for age and sex)	EUR	1341	151	1190	61445	17903304	2007	ftp://ftp.ncbi.nlm.nih.gov/dbgap/studies/phs000342/analyses/phs000342.pha001408.txt.gz	Cardiovascular diseases
SC_G_134	Artial fibrillation (FBAT_ adjusted for multivariable)	EUR	1341	151	1190	59989	17903304	2007	ftp://ftp.ncbi.nlm.nih.gov/dbgap/studies/phs000342/analyses/phs000342.pha001409.txt.gz	Cardiovascular diseases
SC_G_250	Heart rate variability (SDNN)	EUR	28122	/	/	2553271	28613276	2017	https://ftp.ebi.ac.uk/pub/databases/gwas/summary_statistics/GCST004001-GCST005000/GCST004734/Nolte_28613276_SDNN.txt	Cardiovascular diseases
SC_G_287	Coronary artery disease and total cholesterol (bivariate)	EUR	735838	/	/	2396413	30525989	2018	https://zenodo.org/records/7842105/files/SiewertEA_bivarStats.tar.gz?download=1	Cardiovascular diseases
SC_G_288	Coronary artery disease and triglyceride (bivariate)	EUR	735838	/	/	2390094	30525989	2018	https://zenodo.org/records/7842105/files/SiewertEA_bivarStats.tar.gz?download=1	Cardiovascular diseases
SC_G_289	Coronary artery disease and low-density lipoprotein cholesterol (bivariate)	EUR	735838	/	/	2388796	30525989	2018	https://zenodo.org/records/7842105/files/SiewertEA_bivarStats.tar.gz?download=1	Cardiovascular diseases
SC_G_290	Coronary artery disease and high-density lipoprotein cholesterol (bivariate)	EUR	735838	/	/	2396698	30525989	2018	https://zenodo.org/records/7842105/files/SiewertEA_bivarStats.tar.gz?download=1	Cardiovascular diseases
SC_G_291	Atrial fibrillation	EUR	1030836	60620	970216	34740186	30061737	2018	http://csg.sph.umich.edu/willer/public/afib2018/nielsen-thorolfsdottir-willer-NG2018-AFib-gwas-summary-statistics.tbl.gz	Cardiovascular diseases
SC_G_315	Diastolic Blood Pressure	EAS	136615	/	/	6108953	29403010	2018	http://jenger.riken.jp/en/result	Cardiovascular diseases
SC_G_316	Mean arterial pressure	EAS	136482	/	/	6108953	29403010	2018	http://jenger.riken.jp/en/result	Cardiovascular diseases
SC_G_317	Pulse pressure	EAS	136249	/	/	6108953	29403010	2018	http://jenger.riken.jp/en/result	Cardiovascular diseases
SC_G_320	Left ventricular internal dimension in diastole	EAS	19676	/	/	6108953	29403010	2018	http://jenger.riken.jp/en/result	Cardiovascular diseases
SC_G_321	Left ventricular internal dimension in systole	EAS	19586	/	/	6108953	29403010	2018	http://jenger.riken.jp/en/result	Cardiovascular diseases
SC_G_326	Ejection fraction	EAS	19516	/	/	6108953	29403010	2018	http://jenger.riken.jp/en/result	Cardiovascular diseases
SC_G_361	Heart rate recovery at 20 secnds	EUR	58818	/	/	14651149	29497042	2018	https://data.mendeley.com/public-files/datasets/tg5tvgm436/files/640f1663-b9f6-434a-b70d-7a7a7a6ad110/file_downloaded	Cardiovascular diseases
SC_G_362	Heart rate increase	EUR	58818	/	/	14651149	29497042	2018	https://data.mendeley.com/public-files/datasets/tg5tvgm436/files/ad0a2d1c-af70-471c-b3b2-50c61c1b4a06/file_downloaded	Cardiovascular diseases
SC_G_363	Heart rate recovery at 40 secnds	EUR	58818	/	/	14651149	29497042	2018	https://data.mendeley.com/public-files/datasets/tg5tvgm436/files/dea761d8-585a-4e0f-ba8a-c6584ea04936/file_downloaded	Cardiovascular diseases
SC_G_364	Heart rate recovery at 50 secnds	EUR	58818	/	/	14651149	29497042	2018	https://data.mendeley.com/public-files/datasets/tg5tvgm436/files/81170a7a-3918-4231-ae5b-52599d64f599/file_downloaded	Cardiovascular diseases
SC_G_366	Heart rate recovery at 30 secnds	EUR	58818	/	/	14651149	29497042	2018	https://data.mendeley.com/public-files/datasets/tg5tvgm436/files/22e5b485-a248-484c-937b-6f34f6196dbc/file_downloaded	Cardiovascular diseases
SC_G_543	Mean Arterial Pressure	EUR	69395	/	/	2584166	21909110	2011	ftp://ftp.ncbi.nlm.nih.gov/dbgap/studies/phs000585/analyses/phs000585.pha003591.txt.gz	Cardiovascular diseases
SC_G_618	Diverticular disease	EUR	409728	27444	382284	32619857	30177863	2018	https://ftp.ebi.ac.uk/pub/databases/gwas/summary_statistics/GCST006001-GCST007000/GCST006479/clinical_c_K57.zip	Cardiovascular diseases
SC_G_624	High blood pressure	EUR	458554	144793	313761	5265189	30940143	2019	https://ftp.ebi.ac.uk/pub/databases/gwas/summary_statistics/GCST007001-GCST008000/GCST007610/ZhuZ_30940143_ukbb.bolt_460K_selfRepWhite.doctor_highbloodpressure.assoc.gz	Cardiovascular diseases
SC_G_666	Age high blood pressure diagnosed	EUR	92583	/	/	9331196	31427789	2019	https://broad-ukb-sumstats-us-east-1.s3.amazonaws.com/round2/additive-tsvs/2966_raw.gwas.imputed_v3.both_sexes.tsv.bgz	Cardiovascular diseases
SC_G_668	Diastolic Blood Pressure (automated reading)	EUR	361411	/	/	10534620	31427789	2019	https://broad-ukb-sumstats-us-east-1.s3.amazonaws.com/round2/additive-tsvs/4079_raw.gwas.imputed_v3.both_sexes.tsv.bgz	Cardiovascular diseases
SC_G_669	Systolic Blood Pressure (automated reading)	EUR	361402	/	/	10534620	31427789	2019	https://broad-ukb-sumstats-us-east-1.s3.amazonaws.com/round2/additive-tsvs/4080_raw.gwas.imputed_v3.both_sexes.tsv.bgz	Cardiovascular diseases
SC_G_706	Vascular/heart problems diagnosed by doctor: High blood pressure	EUR	385699	103381	282318	10599054	31427789	2019	https://broad-ukb-sumstats-us-east-1.s3.amazonaws.com/round2/additive-tsvs/6150_4.gwas.imputed_v3.both_sexes.tsv.bgz	Cardiovascular diseases
SC_G_744	Diagnoses - secondary ICD10: I48 Atrial fibrillation and flutter	EUR	244890	10986	233904	10152288	31427789	2019	https://broad-ukb-sumstats-us-east-1.s3.amazonaws.com/round2/additive-tsvs/I48.gwas.imputed_v3.both_sexes.tsv.bgz	Cardiovascular diseases
DGWAS-6293	Alcoholic liver damage (PheCode 317.11)	EUR	456348			11831932	34737426	2021	http://ftp.ebi.ac.uk/pub/databases/gwas/summary_statistics/GCST90043001-GCST90044000/GCST90043726	Digestive diseases
DGWAS-361	Alcoholic liver disease	EUR	403294	3047	400247	21306330	-	2023	https://storage.googleapis.com/finngen-public-data-r10/summary_stats/finngen_R10_K11_ALCOLIV.gz	Digestive diseases
DGWAS-6716	Cholangitis (PheCode 575.1)	EUR	456348			11831924	34737426	2021	http://ftp.ebi.ac.uk/pub/databases/gwas/summary_statistics/GCST90044001-GCST90045000/GCST90044199	Digestive diseases
DGWAS-513	Cholangitis (primary sclerosing, PSC)	EUR	363484	1843	361641	21306294	-	2023	https://storage.googleapis.com/finngen-public-data-r10/summary_stats/finngen_R10_K11_CHOLANGI.gz	Digestive diseases
DGWAS-512	Cholangitis (primary sclerosing, PSC), with reimbursement 202	EUR	388316	545	387771	21306294	-	2023	https://storage.googleapis.com/finngen-public-data-r10/summary_stats/finngen_R10_K11_CHOLANGI_STRICT.gz	Digestive diseases
DGWAS-45	Cholecystectomy	EUR	412181	29157	383024	21306349	-	2023	https://storage.googleapis.com/finngen-public-data-r10/summary_stats/finngen_R10_K11_CHOLECYSTECTOMY.gz	Digestive diseases
DGWAS-511	Cholecystitis	EUR	366338	4697	361641	21306295	-	2023	https://storage.googleapis.com/finngen-public-data-r10/summary_stats/finngen_R10_K11_CHOLECYST.gz	Digestive diseases
DGWAS-5806	Cholecystitits	EUR	486484	4052	482432	11832029	-	2021	https://gwas.mrcieu.ac.uk/files/ieu-b-4971.vcf.gz	Digestive diseases
DGWAS-10	Cholelithiasis	EUR	401832	40191	361641	22669128	-	2023	https://storage.googleapis.com/finngen-public-data-r10/summary_stats/finngen_R10_K11_CHOLELITH.gz	Digestive diseases
DGWAS-6713	Cholelithiasis (PheCode 574.1)	EUR	456348			11831924	34737426	2021	http://ftp.ebi.ac.uk/pub/databases/gwas/summary_statistics/GCST90044001-GCST90045000/GCST90044196	Digestive diseases
DGWAS-6712	Cholelithiasis with other cholecystitis (PheCode 574.12)	EUR	456348			11831924	34737426	2021	http://ftp.ebi.ac.uk/pub/databases/gwas/summary_statistics/GCST90044001-GCST90045000/GCST90044195	Digestive diseases
DGWAS-6703	Cirrhosis of liver without mention of alcohol (PheCode 571.51)	EUR	456348			11831924	34737426	2021	http://ftp.ebi.ac.uk/pub/databases/gwas/summary_statistics/GCST90044001-GCST90045000/GCST90044186	Digestive diseases
DGWAS-374	Cirrhosis of liver, NAS	EUR	409067	1266	407801	21306328	-	2023	https://storage.googleapis.com/finngen-public-data-r10/summary_stats/finngen_R10_CHIRHEP_NAS.gz	Digestive diseases
DGWAS-212	Diseases of liver	EUR	412181	11934	400247	21306348	-	2023	https://storage.googleapis.com/finngen-public-data-r10/summary_stats/finngen_R10_K11_LIVER.gz	Digestive diseases
DGWAS-1005	Diseases of spleen	EUR	405189	450	404739	21305906	-	2023	https://storage.googleapis.com/finngen-public-data-r10/summary_stats/finngen_R10_D3_SPLEENDISEASE.gz	Digestive diseases
DGWAS-394	Fibrosis and cirrhosis of liver	EUR	402264	2017	400247	21306323	-	2023	https://storage.googleapis.com/finngen-public-data-r10/summary_stats/finngen_R10_K11_FIBROCHIRLIV.gz	Digestive diseases
DGWAS-1580	Fibrosis of liver	EUR	407958	157	407801	21303134	-	2023	https://storage.googleapis.com/finngen-public-data-r10/summary_stats/finngen_R10_FIBROLIV.gz	Digestive diseases
DGWAS-6706	Liver abscess and sequelae of chronic liver disease (PheCode 571.8)	EUR	456348			11831924	34737426	2021	http://ftp.ebi.ac.uk/pub/databases/gwas/summary_statistics/GCST90044001-GCST90045000/GCST90044189	Digestive diseases
DGWAS-438	Nonalcoholic fatty liver disease	EUR	412181	2568	409613	21306315	-	2023	https://storage.googleapis.com/finngen-public-data-r10/summary_stats/finngen_R10_NAFLD.gz	Digestive diseases
DGWAS-7040	Nonalcoholic fatty liver disease	EUR	778614			8674048	34841290	2021	http://ftp.ebi.ac.uk/pub/databases/gwas/summary_statistics/GCST90091001-GCST90092000/GCST90091033	Digestive diseases
DGWAS-6704	Other chronic nonalcoholic liver disease (PheCode 571.5)	EUR	456348			11831924	34737426	2021	http://ftp.ebi.ac.uk/pub/databases/gwas/summary_statistics/GCST90044001-GCST90045000/GCST90044187	Digestive diseases
DGWAS-509	Other inflammatory liver diseases	EUR	402236	1989	400247	21306296	-	2023	https://storage.googleapis.com/finngen-public-data-r10/summary_stats/finngen_R10_K11_OTHINFLIV.gz	Digestive diseases
DGWAS-474	Primary biliary cholangitis (PBC)	EUR	307113	609	306504	21306306	-	2023	https://storage.googleapis.com/finngen-public-data-r10/summary_stats/finngen_R10_CHIRBIL_PRIM.gz	Digestive diseases
DGWAS-1353	Toxic liver disease	EUR	400669	422	400247	21304752	-	2023	https://storage.googleapis.com/finngen-public-data-r10/summary_stats/finngen_R10_K11_TOXLIV.gz	Digestive diseases
SC_G_002	Non-cancer illness code_ self-reported: angina	EUR	289307	12065	277242	10318726	31427789	2019	https://atlas.ctglab.nl/ukb2_sumstats/20002_1074_logistic.EUR.sumstats.MACfilt.txt.gz	Digestive diseases
SC_G_004	Non-cancer illness code_ self-reported: gastro-oesophageal reflux (gord) / gastric reflux	EUR	289307	16111	273196	10321035	31427789	2019	https://atlas.ctglab.nl/ukb2_sumstats/20002_1138_logistic.EUR.sumstats.MACfilt.txt.gz	Digestive diseases
SC_G_018	Diagnoses - main ICD10: K21 Gastro-esophageal reflux disease	EUR	300791	12011	288780	10356180	31427789	2019	https://atlas.ctglab.nl/ukb2_sumstats/41202_K21_logistic.EUR.sumstats.MACfilt.txt.gz	Digestive diseases
SC_G_019	Diagnoses - main ICD10: K29 Gastritis and duodenitis	EUR	300791	14477	286314	10358816	31427789	2019	https://atlas.ctglab.nl/ukb2_sumstats/41202_K29_logistic.EUR.sumstats.MACfilt.txt.gz	Digestive diseases
SC_G_020	Diagnoses - main ICD10: K40 Inguinal hernia	EUR	300791	14278	286513	10358566	31427789	2019	https://atlas.ctglab.nl/ukb2_sumstats/41202_K40_logistic.EUR.sumstats.MACfilt.txt.gz	Digestive diseases
SC_G_021	Diagnoses - main ICD10: K52 Other and unsp noninfective gastroenteritis and colitis	EUR	300791	9873	290918	10351448	31427789	2019	https://atlas.ctglab.nl/ukb2_sumstats/41202_K52_logistic.EUR.sumstats.MACfilt.txt.gz	Digestive diseases
SC_G_022	Diagnoses - main ICD10: K57 Diverticular disease of intestine	EUR	300791	14028	286763	10358369	31427789	2019	https://atlas.ctglab.nl/ukb2_sumstats/41202_K57_logistic.EUR.sumstats.MACfilt.txt.gz	Digestive diseases
SC_G_023	Diagnoses - main ICD10: K62 Other diseases of anus and rectum	EUR	300791	15528	285263	10359286	31427789	2019	https://atlas.ctglab.nl/ukb2_sumstats/41202_K62_logistic.EUR.sumstats.MACfilt.txt.gz	Digestive diseases
SC_G_030	Diagnoses - secondary ICD10: I10 Essential (primary) hypertension	EUR	244890	71332	173558	10154467	31427789	2019	https://atlas.ctglab.nl/ukb2_sumstats/41204_I10_logistic.EUR.sumstats.MACfilt.txt.gz	Digestive diseases
SC_G_031	Diagnoses - secondary ICD10: I20 Angina pectoris	EUR	244890	13541	231349	10153848	31427789	2019	https://atlas.ctglab.nl/ukb2_sumstats/41204_I20_logistic.EUR.sumstats.MACfilt.txt.gz	Digestive diseases
SC_G_032	Diagnoses - secondary ICD10: I25 Chronic ischemic heart disease	EUR	244890	18155	226735	10154383	31427789	2019	https://atlas.ctglab.nl/ukb2_sumstats/41204_I25_logistic.EUR.sumstats.MACfilt.txt.gz	Digestive diseases
SC_G_034	Diagnoses - secondary ICD10: K21 Gastro-esophageal reflux disease	EUR	244890	11216	233674	10152822	31427789	2019	https://atlas.ctglab.nl/ukb2_sumstats/41204_K21_logistic.EUR.sumstats.MACfilt.txt.gz	Digestive diseases
SC_G_035	Diagnoses - secondary ICD10: K29 Gastritis and duodenitis	EUR	244890	15492	229398	10154315	31427789	2019	https://atlas.ctglab.nl/ukb2_sumstats/41204_K29_logistic.EUR.sumstats.MACfilt.txt.gz	Digestive diseases
SC_G_036	Diagnoses - secondary ICD10: K57 Diverticular disease of intestine	EUR	244890	15195	229695	10154104	31427789	2019	https://atlas.ctglab.nl/ukb2_sumstats/41204_K57_logistic.EUR.sumstats.MACfilt.txt.gz	Digestive diseases
SC_G_039	Vascular/heart problems diagnosed by doctor: Angina	EUR	385699	12114	373585	10588129	31427789	2019	https://atlas.ctglab.nl/ukb2_sumstats/6150_2_logistic.EUR.sumstats.MACfilt.txt.gz	Digestive diseases
SC_G_089	Inflammatory Bowel Disease	EUR	1963	968	995	298315	17068223	2006	ftp://ftp.ncbi.nlm.nih.gov/dbgap/studies/phs000130/analyses/phs000130.pha002847.txt.gz	Digestive diseases
SC_G_138	Primary biliary cirrhosis	EUR	1551	524	1027	435464	20639880	2010	ftp://ftp.ncbi.nlm.nih.gov/dbgap/studies/phs000444/analyses/phs000444.pha003547.txt.gz	Digestive diseases
SC_G_146	Ulcerative colitis	EUR	2289	796	1493	273012	25082827	2014	http://www.urr.cat/software/archivos_descarga/uc_gwas_sumstats.zip	Digestive diseases
SC_G_254	Diverticular disease	EUR	451099	31964	419135	10113596	30661054	2019	https://ftp.ebi.ac.uk/pub/databases/gwas/summary_statistics/GCST008001-GCST009000/GCST008105/GWAS_summary_1-23.dosages.maf_0.01.info_0.4.txt.gz	Digestive diseases
SC_G_277	Inflammatory Bowel Disease	EUR	34652	12882	21770	11555662	26192919	2015	ftp://ftp.sanger.ac.uk/pub/consortia/ibdgenetics/iibdgc-trans-ancestry-filtered-summary-stats.tgz	Digestive diseases
SC_G_278	Crohn's Disease	EUR	20883	5956	14927	11002658	26192919	2015	ftp://ftp.sanger.ac.uk/pub/consortia/ibdgenetics/iibdgc-trans-ancestry-filtered-summary-stats.tgz	Digestive diseases
SC_G_279	Ulcerative Colitis	EUR	27432	6968	20464	11113952	26192919	2015	ftp://ftp.sanger.ac.uk/pub/consortia/ibdgenetics/iibdgc-trans-ancestry-filtered-summary-stats.tgz	Digestive diseases
SC_G_283	Infantile hypertrophic pyloric stenosis	EUR	5833	1395	4438	6576306	30281099	2018	http://biobanks.dk/GWAS/MEGA_CIDR_IHPS_summaryStats.txt.gz	Digestive diseases
SC_G_625	Prognosis in Crohn's Disease	EUR	2734	1762	972	641387	28067912	2017	ftp://ftp.sanger.ac.uk/pub/project/humgen/summary_statistics/human/2016-10-12/CD_prognosis_GWA_results.csv.zip	Digestive diseases
SC_G_645	Pulse rate (automated reading)	EUR	361411	/	/	10534620	31427789	2019	https://broad-ukb-sumstats-us-east-1.s3.amazonaws.com/round2/additive-tsvs/102_raw.gwas.imputed_v3.both_sexes.tsv.bgz	Digestive diseases
DGWAS-6744	Calculus of kidney (PheCode 594.1)	EUR	456348			11831898	34737426	2021	http://ftp.ebi.ac.uk/pub/databases/gwas/summary_statistics/GCST90044001-GCST90045000/GCST90044237	Genitourinary diseases
DGWAS-110	Calculus of kidney and ureter	EUR	411237	10556	400681	21306349	-	2023	https://storage.googleapis.com/finngen-public-data-r10/summary_stats/finngen_R10_N14_CALCUKIDUR.gz	Genitourinary diseases
DGWAS-5514	Chronic kidney disease	EUR	117165	12385	104780	13429980	26831199	2016	https://gwas.mrcieu.ac.uk/files/ebi-a-GCST003374.vcf.gz	Genitourinary diseases
DGWAS-5637	Chronic kidney disease	Mixed	117165	12385	104780	13425583	26831199	2015	https://gwas.mrcieu.ac.uk/files/ieu-a-1102.vcf.gz	Genitourinary diseases
DGWAS-353	Chronic kidney disease	EUR	406745	10039	396706	21306331	-	2023	https://storage.googleapis.com/finngen-public-data-r10/summary_stats/finngen_R10_N14_CHRONKIDNEYDIS.gz	Genitourinary diseases
DGWAS-5913	Chronic kidney disease	EUR	625219			11831932	31152163	2019	http://ftp.ebi.ac.uk/pub/databases/gwas/summary_statistics/GCST008001-GCST009000/GCST008065	Genitourinary diseases
DGWAS-801	Cyst of kidney	EUR	410193	1874	408319	21306094	-	2023	https://storage.googleapis.com/finngen-public-data-r10/summary_stats/finngen_R10_N14_CYSTKID.gz	Genitourinary diseases
DGWAS-6734	Cyst of kidney, acquired (PheCode 586.2)	EUR	456348			11831915	34737426	2021	http://ftp.ebi.ac.uk/pub/databases/gwas/summary_statistics/GCST90044001-GCST90045000/GCST90044227	Genitourinary diseases
DGWAS-140	Cystic kidney disease	EUR	411396	947	410449	21306349	-	2023	https://storage.googleapis.com/finngen-public-data-r10/summary_stats/finngen_R10_Q17_CYSTIC_KIDNEY_DISEA.gz	Genitourinary diseases
DGWAS-6497	Hypertensive chronic kidney disease (PheCode 401.22)	EUR	456348			11831932	34737426	2021	http://ftp.ebi.ac.uk/pub/databases/gwas/summary_statistics/GCST90043001-GCST90044000/GCST90043950	Genitourinary diseases
DGWAS-1186	Other specified disorders of kidney and ureter	EUR	409267	948	408319	21305431	-	2023	https://storage.googleapis.com/finngen-public-data-r10/summary_stats/finngen_R10_N14_OTHETNASKIDUR.gz	Genitourinary diseases
DGWAS-1176	Small kidney of unknown cause	EUR	408384	65	408319	21305471	-	2023	https://storage.googleapis.com/finngen-public-data-r10/summary_stats/finngen_R10_N14_SMALLKIDNEY.gz	Genitourinary diseases
SC_G_433	Menstruation quality of life impact: Agressiveness	EAS	11348	1929	9419	536507	29855537	2018	https://www.ncbi.nlm.nih.gov/pmc/articles/PMC5981393/bin/41598_2018_25065_MOESM11_ESM.txt	Genitourinary diseases
SC_G_435	Menstruation quality of life impact: Bowel movement	EAS	11348	1824	9524	536507	29855537	2018	https://www.ncbi.nlm.nih.gov/pmc/articles/PMC5981393/bin/41598_2018_25065_MOESM13_ESM.txt	Genitourinary diseases
SC_G_436	Menstruation quality of life impact: Depression	EAS	11348	3868	7480	536507	29855537	2018	https://www.ncbi.nlm.nih.gov/pmc/articles/PMC5981393/bin/41598_2018_25065_MOESM14_ESM.txt	Genitourinary diseases
SC_G_437	Menstruation quality of life impact: Edema	EAS	11348	2440	8908	536507	29855537	2018	https://www.ncbi.nlm.nih.gov/pmc/articles/PMC5981393/bin/41598_2018_25065_MOESM15_ESM.txt	Genitourinary diseases
SC_G_444	Menstrual quality of life impact: Stiff neck	EAS	11348	1881	9467	536507	29855537	2018	https://www.ncbi.nlm.nih.gov/pmc/articles/PMC5981393/bin/41598_2018_25065_MOESM22_ESM.txt	Genitourinary diseases
DGWAS-1678	Other and unspecified diseases of spleen	EUR	404849	110	404739	21298922	-	2023	https://storage.googleapis.com/finngen-public-data-r10/summary_stats/finngen_R10_D3_SPLEENNAS.gz	Immune diseases
SC_G_150	Basophil count	EUR	4215	/	/	1859128	19853236	2009	https://genepi.qimr.edu.au/staff/manuelF/gwas_results/BASO.assoc.gz	Immune diseases
SC_G_151	CD19+ B cell level	EUR	2538	/	/	2329268	20045101	2010	https://genepi.qimr.edu.au/staff/manuelF/gwas_results/CD19.assoc.gz	Immune diseases
SC_G_152	CD3+ T cell level	EUR	2538	/	/	2329268	20045101	2010	https://genepi.qimr.edu.au/staff/manuelF/gwas_results/CD3.assoc.gz	Immune diseases
SC_G_153	CD4+ T cell level	EUR	2538	/	/	2329268	20045101	2010	https://genepi.qimr.edu.au/staff/manuelF/gwas_results/CD4.assoc.gz	Immune diseases
SC_G_154	CD4:CD8 lymphocyte ratio	EUR	2538	/	/	2329268	20045101	2010	https://genepi.qimr.edu.au/staff/manuelF/gwas_results/CD4_8.assoc.gz	Immune diseases
SC_G_155	CD56+ NK cell level	EUR	2538	/	/	2329268	20045101	2010	https://genepi.qimr.edu.au/staff/manuelF/gwas_results/CD56.assoc.gz	Immune diseases
SC_G_156	CD8+ T cell level	EUR	2538	/	/	2329268	20045101	2010	https://genepi.qimr.edu.au/staff/manuelF/gwas_results/CD8.assoc.gz	Immune diseases
SC_G_157	Eosinphil count	EUR	4216	/	/	1859128	19853236	2009	https://genepi.qimr.edu.au/staff/manuelF/gwas_results/EOS.assoc.gz	Immune diseases
SC_G_158	Total blood hemoglobin	EUR	5950	/	/	1859128	19853236	2009	https://genepi.qimr.edu.au/staff/manuelF/gwas_results/HB.assoc.gz	Immune diseases
SC_G_159	Hematocrit	EUR	5947	/	/	1859128	19853236	2009	https://genepi.qimr.edu.au/staff/manuelF/gwas_results/HT.assoc.gz	Immune diseases
SC_G_160	Lymphocyte count	EUR	4226	/	/	1859128	19853236	2009	https://genepi.qimr.edu.au/staff/manuelF/gwas_results/LYMPH.assoc.gz	Immune diseases
SC_G_161	Mean corpuscular hemoglobin	EUR	4241	/	/	1859128	19853236	2009	https://genepi.qimr.edu.au/staff/manuelF/gwas_results/MCH.assoc.gz	Immune diseases
SC_G_162	Mean corpuscular hemoglobin concentration	EUR	5927	/	/	1859128	19853236	2009	https://genepi.qimr.edu.au/staff/manuelF/gwas_results/MCHC.assoc.gz	Immune diseases
SC_G_163	Mean erythrocyte cell volume	EUR	5945	/	/	1859128	19853236	2009	https://genepi.qimr.edu.au/staff/manuelF/gwas_results/MCV.assoc.gz	Immune diseases
SC_G_164	Monocyte count	EUR	4225	/	/	1859128	19853236	2009	https://genepi.qimr.edu.au/staff/manuelF/gwas_results/MONO.assoc.gz	Immune diseases
SC_G_165	Neutrophil count	EUR	4223	/	/	1859128	19853236	2009	https://genepi.qimr.edu.au/staff/manuelF/gwas_results/NEUT.assoc.gz	Immune diseases
SC_G_166	Platelet count	EUR	4250	/	/	1859128	19853236	2009	https://genepi.qimr.edu.au/staff/manuelF/gwas_results/PLT.assoc.gz	Immune diseases
SC_G_167	Red blood cell count	EUR	4250	/	/	1859128	19853236	2009	https://genepi.qimr.edu.au/staff/manuelF/gwas_results/RBC.assoc.gz	Immune diseases
SC_G_168	White blood cell count	EUR	4239	/	/	1859128	19853236	2009	https://genepi.qimr.edu.au/staff/manuelF/gwas_results/WBC.assoc.gz	Immune diseases
SC_G_169	Basophil count (three-way meta)	EUR	171846	/	/	29541357	27863252	2016	ftp://ftp.sanger.ac.uk/pub/project/humgen/summary_statistics/human/2017-12-12/hematological_traits/baso/baso_N171846_narrow_form.tsv.gz	Immune diseases
SC_G_170	Basophil count (two-way meta)	EUR	131860	/	/	29541357	27863252	2016	ftp://ftp.sanger.ac.uk/pub/project/humgen/summary_statistics/human/2017-12-12/hematological_traits/baso/baso_N171846_ukbb_ukbil_meta.tsv.gz	Immune diseases
SC_G_171	Sum basophil neutrophil count (three-way meta)	EUR	170143	/	/	29537789	27863252	2016	ftp://ftp.sanger.ac.uk/pub/project/humgen/summary_statistics/human/2017-12-12/hematological_traits/baso_neut_sum/baso_neut_sum_N170143_narrow_form.tsv.gz	Immune diseases
SC_G_172	Sum basophil neutrophil count (two-way meta)	EUR	131031	/	/	29537789	27863252	2016	ftp://ftp.sanger.ac.uk/pub/project/humgen/summary_statistics/human/2017-12-12/hematological_traits/baso_neut_sum/baso_neut_sum_N170143_ukbb_ukbil_meta.tsv.gz	Immune diseases
SC_G_173	Basophil percentage of white cells (three-way meta)	EUR	171996	/	/	29540740	27863252	2016	ftp://ftp.sanger.ac.uk/pub/project/humgen/summary_statistics/human/2017-12-12/hematological_traits/baso_p/baso_p_N171996_narrow_form.tsv.gz	Immune diseases
SC_G_174	Basophil percentage of white cells (two-way meta)	EUR	131863	/	/	29540740	27863252	2016	ftp://ftp.sanger.ac.uk/pub/project/humgen/summary_statistics/human/2017-12-12/hematological_traits/baso_p/baso_p_N171996_ukbb_ukbil_meta.tsv.gz	Immune diseases
SC_G_175	Basophil percentage of granulocytes (three-way meta)	EUR	170223	/	/	29538069	27863252	2016	ftp://ftp.sanger.ac.uk/pub/project/humgen/summary_statistics/human/2017-12-12/hematological_traits/baso_p_gran/baso_p_gran_N170223_narrow_form.tsv.gz	Immune diseases
SC_G_176	Basophil percentage of granulocytes (two-way meta)	EUR	131536	/	/	29538069	27863252	2016	ftp://ftp.sanger.ac.uk/pub/project/humgen/summary_statistics/human/2017-12-12/hematological_traits/baso_p_gran/baso_p_gran_N170223_ukbb_ukbil_meta.tsv.gz	Immune diseases
SC_G_177	Eosinophil count (three-way meta)	EUR	172275	/	/	29542794	27863252	2016	ftp://ftp.sanger.ac.uk/pub/project/humgen/summary_statistics/human/2017-12-12/hematological_traits/eo/eo_N172275_narrow_form.tsv.gz	Immune diseases
SC_G_178	Eosinophil count (two-way meta)	EUR	131999	/	/	29542794	27863252	2016	ftp://ftp.sanger.ac.uk/pub/project/humgen/summary_statistics/human/2017-12-12/hematological_traits/eo/eo_N172275_ukbb_ukbil_meta.tsv.gz	Immune diseases
SC_G_179	Sum eosinophil basophil count (three-way meta)	EUR	171771	/	/	29542097	27863252	2016	ftp://ftp.sanger.ac.uk/pub/project/humgen/summary_statistics/human/2017-12-12/hematological_traits/eo_baso_sum/eo_baso_sum_N171771_narrow_form.tsv.gz	Immune diseases
SC_G_180	Sum eosinophil basophil count (two-way meta)	EUR	131557	/	/	29542097	27863252	2016	ftp://ftp.sanger.ac.uk/pub/project/humgen/summary_statistics/human/2017-12-12/hematological_traits/eo_baso_sum/eo_baso_sum_N171771_ukbb_ukbil_meta.tsv.gz	Immune diseases
SC_G_181	Eosinophil percentage of white cells (three-way meta)	EUR	172378	/	/	29540782	27863252	2016	ftp://ftp.sanger.ac.uk/pub/project/humgen/summary_statistics/human/2017-12-12/hematological_traits/eo_p/eo_p_N172378_narrow_form.tsv.gz	Immune diseases
SC_G_182	Eosinophil percentage of white cells (two-way meta)	EUR	132052	/	/	29540782	27863252	2016	ftp://ftp.sanger.ac.uk/pub/project/humgen/summary_statistics/human/2017-12-12/hematological_traits/eo_p/eo_p_N172378_ukbb_ukbil_meta.tsv.gz	Immune diseases
SC_G_183	Eosinophil percentage of granulocytes (three-way meta)	EUR	170536	/	/	29539410	27863252	2016	ftp://ftp.sanger.ac.uk/pub/project/humgen/summary_statistics/human/2017-12-12/hematological_traits/eo_p_gran/eo_p_gran_N170536_narrow_form.tsv.gz	Immune diseases
SC_G_184	Eosinophil percentage of granulocytes (two-way meta)	EUR	131525	/	/	29539410	27863252	2016	ftp://ftp.sanger.ac.uk/pub/project/humgen/summary_statistics/human/2017-12-12/hematological_traits/eo_p_gran/eo_p_gran_N170536_ukbb_ukbil_meta.tsv.gz	Immune diseases
SC_G_185	Granulocyte count (three-way meta)	EUR	169822	/	/	29538626	27863252	2016	ftp://ftp.sanger.ac.uk/pub/project/humgen/summary_statistics/human/2017-12-12/hematological_traits/gran/gran_N169822_narrow_form.tsv.gz	Immune diseases
SC_G_186	Granulocyte count (two-way meta)	EUR	130875	/	/	29538626	27863252	2016	ftp://ftp.sanger.ac.uk/pub/project/humgen/summary_statistics/human/2017-12-12/hematological_traits/gran/gran_N169822_ukbb_ukbil_meta.tsv.gz	Immune diseases
SC_G_187	Granulocyte percentage of myeloid white cells (three-way meta)	EUR	169545	/	/	29537542	27863252	2016	ftp://ftp.sanger.ac.uk/pub/project/humgen/summary_statistics/human/2017-12-12/hematological_traits/gran_p_myeloid_wbc/gran_p_myeloid_wbc_N169545_narrow_form.tsv.gz	Immune diseases
SC_G_188	Granulocyte percentage of myeloid white cells (two-way meta)	EUR	130543	/	/	29537542	27863252	2016	ftp://ftp.sanger.ac.uk/pub/project/humgen/summary_statistics/human/2017-12-12/hematological_traits/gran_p_myeloid_wbc/gran_p_myeloid_wbc_N169545_ukbb_ukbil_meta.tsv.gz	Immune diseases
SC_G_189	Hematocrit (three-way meta)	EUR	173039	/	/	29541453	27863252	2016	ftp://ftp.sanger.ac.uk/pub/project/humgen/summary_statistics/human/2017-12-12/hematological_traits/hct/hct_N173039_narrow_form.tsv.gz	Immune diseases
SC_G_190	Hematocrit (two-way meta)	EUR	132699	/	/	29541453	27863252	2016	ftp://ftp.sanger.ac.uk/pub/project/humgen/summary_statistics/human/2017-12-12/hematological_traits/hct/hct_N173039_ukbb_ukbil_meta.tsv.gz	Immune diseases
SC_G_191	Hemoglobin concentration (three-way meta)	EUR	172925	/	/	29540596	27863252	2016	ftp://ftp.sanger.ac.uk/pub/project/humgen/summary_statistics/human/2017-12-12/hematological_traits/hgb/hgb_N172925_narrow_form.tsv.gz	Immune diseases
SC_G_192	Hemoglobin concentration (two-way meta)	EUR	132596	/	/	29540596	27863252	2016	ftp://ftp.sanger.ac.uk/pub/project/humgen/summary_statistics/human/2017-12-12/hematological_traits/hgb/hgb_N172925_ukbb_ukbil_meta.tsv.gz	Immune diseases
SC_G_193	High light scatter reticulocyte count (three-way meta)	EUR	170761	/	/	29537454	27863252	2016	ftp://ftp.sanger.ac.uk/pub/project/humgen/summary_statistics/human/2017-12-12/hematological_traits/hlr/hlr_N170761_narrow_form.tsv.gz	Immune diseases
SC_G_194	High light scatter reticulocyte count (two-way meta)	EUR	130517	/	/	29537454	27863252	2016	ftp://ftp.sanger.ac.uk/pub/project/humgen/summary_statistics/human/2017-12-12/hematological_traits/hlr/hlr_N170761_ukbb_ukbil_meta.tsv.gz	Immune diseases
SC_G_195	High light scatter percentage of red cells (three-way meta)	EUR	170763	/	/	29537196	27863252	2016	ftp://ftp.sanger.ac.uk/pub/project/humgen/summary_statistics/human/2017-12-12/hematological_traits/hlr_p/hlr_p_N170763_narrow_form.tsv.gz	Immune diseases
SC_G_196	High light scatter percentage of red cells (two-way meta)	EUR	130538	/	/	29537196	27863252	2016	ftp://ftp.sanger.ac.uk/pub/project/humgen/summary_statistics/human/2017-12-12/hematological_traits/hlr_p/hlr_p_N170763_ukbb_ukbil_meta.tsv.gz	Immune diseases
SC_G_197	Immature fraction of reticulocytes (three-way meta)	EUR	170548	/	/	29536954	27863252	2016	ftp://ftp.sanger.ac.uk/pub/project/humgen/summary_statistics/human/2017-12-12/hematological_traits/irf/irf_N170548_narrow_form.tsv.gz	Immune diseases
SC_G_198	Immature fraction of reticulocytes (two-way meta)	EUR	130321	/	/	29536954	27863252	2016	ftp://ftp.sanger.ac.uk/pub/project/humgen/summary_statistics/human/2017-12-12/hematological_traits/irf/irf_N170548_ukbb_ukbil_meta.tsv.gz	Immune diseases
SC_G_199	Lymphocyte count (three-way meta)	EUR	171643	/	/	29541141	27863252	2016	ftp://ftp.sanger.ac.uk/pub/project/humgen/summary_statistics/human/2017-12-12/hematological_traits/lymph/lymph_N171643_narrow_form.tsv.gz	Immune diseases
SC_G_200	Lymphocyte count (two-way meta)	EUR	132452	/	/	29541141	27863252	2016	ftp://ftp.sanger.ac.uk/pub/project/humgen/summary_statistics/human/2017-12-12/hematological_traits/lymph/lymph_N171643_ukbb_ukbil_meta.tsv.gz	Immune diseases
SC_G_201	Lymphocyte percentage of white cells (three-way meta)	EUR	171748	/	/	29540904	27863252	2016	ftp://ftp.sanger.ac.uk/pub/project/humgen/summary_statistics/human/2017-12-12/hematological_traits/lymph_p/lymph_p_N171748_narrow_form.tsv.gz	Immune diseases
SC_G_202	Lymphocyte percentage of white cells (two-way meta)	EUR	132570	/	/	29540904	27863252	2016	ftp://ftp.sanger.ac.uk/pub/project/humgen/summary_statistics/human/2017-12-12/hematological_traits/lymph_p/lymph_p_N171748_ukbb_ukbil_meta.tsv.gz	Immune diseases
SC_G_203	Mean corpuscular hemoglobin (three-way meta)	EUR	172332	/	/	29539687	27863252	2016	ftp://ftp.sanger.ac.uk/pub/project/humgen/summary_statistics/human/2017-12-12/hematological_traits/mch/mch_N172332_narrow_form.tsv.gz	Immune diseases
SC_G_204	Mean corpuscular hemoglobin (two-way meta)	EUR	132224	/	/	29539687	27863252	2016	ftp://ftp.sanger.ac.uk/pub/project/humgen/summary_statistics/human/2017-12-12/hematological_traits/mch/mch_N172332_ukbb_ukbil_meta.tsv.gz	Immune diseases
SC_G_205	Mean corpuscular hemoglobin concentration (three-way meta)	EUR	172851	/	/	29543114	27863252	2016	ftp://ftp.sanger.ac.uk/pub/project/humgen/summary_statistics/human/2017-12-12/hematological_traits/mchc/mchc_N172851_narrow_form.tsv.gz	Immune diseases
SC_G_206	Mean corpuscular hemoglobin concentration (two-way meta)	EUR	132586	/	/	29543114	27863252	2016	ftp://ftp.sanger.ac.uk/pub/project/humgen/summary_statistics/human/2017-12-12/hematological_traits/mchc/mchc_N172851_ukbb_ukbil_meta.tsv.gz	Immune diseases
SC_G_207	Mean corpuscular volume (three-way meta)	EUR	172433	/	/	29540259	27863252	2016	ftp://ftp.sanger.ac.uk/pub/project/humgen/summary_statistics/human/2017-12-12/hematological_traits/mcv/mcv_N172433_narrow_form.tsv.gz	Immune diseases
SC_G_208	Mean corpuscular volume (two-way meta)	EUR	132353	/	/	29540259	27863252	2016	ftp://ftp.sanger.ac.uk/pub/project/humgen/summary_statistics/human/2017-12-12/hematological_traits/mcv/mcv_N172433_ukbb_ukbil_meta.tsv.gz	Immune diseases
SC_G_209	Monocyte count (three-way meta)	EUR	170721	/	/	29539498	27863252	2016	ftp://ftp.sanger.ac.uk/pub/project/humgen/summary_statistics/human/2017-12-12/hematological_traits/mono/mono_N170721_narrow_form.tsv.gz	Immune diseases
SC_G_210	Monocyte count (two-way meta)	EUR	131544	/	/	29539498	27863252	2016	ftp://ftp.sanger.ac.uk/pub/project/humgen/summary_statistics/human/2017-12-12/hematological_traits/mono/mono_N170721_ukbb_ukbil_meta.tsv.gz	Immune diseases
SC_G_211	Monocyte percentage of white cells (three-way meta)	EUR	170494	/	/	29538704	27863252	2016	ftp://ftp.sanger.ac.uk/pub/project/humgen/summary_statistics/human/2017-12-12/hematological_traits/mono_p/mono_p_N170494_narrow_form.tsv.gz	Immune diseases
SC_G_212	Monocyte percentage of white cells (two-way meta)	EUR	131305	/	/	29538704	27863252	2016	ftp://ftp.sanger.ac.uk/pub/project/humgen/summary_statistics/human/2017-12-12/hematological_traits/mono_p/mono_p_N170494_ukbb_ukbil_meta.tsv.gz	Immune diseases
SC_G_213	Mean platelet volume (three-way meta)	EUR	164454	/	/	29519497	27863252	2016	ftp://ftp.sanger.ac.uk/pub/project/humgen/summary_statistics/human/2017-12-12/hematological_traits/mpv/mpv_N164454_narrow_form.tsv.gz	Immune diseases
SC_G_214	Mean platelet volume (two-way meta)	EUR	127230	/	/	29519497	27863252	2016	ftp://ftp.sanger.ac.uk/pub/project/humgen/summary_statistics/human/2017-12-12/hematological_traits/mpv/mpv_N164454_ukbb_ukbil_meta.tsv.gz	Immune diseases
SC_G_215	Myeloid white cell count (three-way meta)	EUR	169219	/	/	29535591	27863252	2016	ftp://ftp.sanger.ac.uk/pub/project/humgen/summary_statistics/human/2017-12-12/hematological_traits/myeloid_wbc/myeloid_wbc_N169219_narrow_form.tsv.gz	Immune diseases
SC_G_216	Myeloid white cell count (two-way meta)	EUR	130268	/	/	29535591	27863252	2016	ftp://ftp.sanger.ac.uk/pub/project/humgen/summary_statistics/human/2017-12-12/hematological_traits/myeloid_wbc/myeloid_wbc_N169219_ukbb_ukbil_meta.tsv.gz	Immune diseases
SC_G_217	Neutrophil count (three-way meta)	EUR	170702	/	/	29538406	27863252	2016	ftp://ftp.sanger.ac.uk/pub/project/humgen/summary_statistics/human/2017-12-12/hematological_traits/neut/neut_N170702_narrow_form.tsv.gz	Immune diseases
SC_G_218	Neutrophil count (two-way meta)	EUR	131564	/	/	29538406	27863252	2016	ftp://ftp.sanger.ac.uk/pub/project/humgen/summary_statistics/human/2017-12-12/hematological_traits/neut/neut_N170702_ukbb_ukbil_meta.tsv.gz	Immune diseases
SC_G_219	Sum neutrophil eosinophil count (three-way meta)	EUR	170384	/	/	29539550	27863252	2016	ftp://ftp.sanger.ac.uk/pub/project/humgen/summary_statistics/human/2017-12-12/hematological_traits/neut_eo_sum/neut_eo_sum_N170384_narrow_form.tsv.gz	Immune diseases
SC_G_220	Sum neutrophil eosinophil count (two-way meta)	EUR	131409	/	/	29539550	27863252	2016	ftp://ftp.sanger.ac.uk/pub/project/humgen/summary_statistics/human/2017-12-12/hematological_traits/neut_eo_sum/neut_eo_sum_N170384_ukbb_ukbil_meta.tsv.gz	Immune diseases
SC_G_221	Neutrophil percentage of white cells (three-way meta)	EUR	171542	/	/	29539874	27863252	2016	ftp://ftp.sanger.ac.uk/pub/project/humgen/summary_statistics/human/2017-12-12/hematological_traits/neut_p/neut_p_N171542_narrow_form.tsv.gz	Immune diseases
SC_G_222	Neutrophil percentage of white cells (two-way meta)	EUR	132352	/	/	29539874	27863252	2016	ftp://ftp.sanger.ac.uk/pub/project/humgen/summary_statistics/human/2017-12-12/hematological_traits/neut_p/neut_p_N171542_ukbb_ukbil_meta.tsv.gz	Immune diseases
SC_G_223	Neutrophil percentage of granulocytes (three-way meta)	EUR	170672	/	/	29539682	27863252	2016	ftp://ftp.sanger.ac.uk/pub/project/humgen/summary_statistics/human/2017-12-12/hematological_traits/neut_p_gran/neut_p_gran_N170672_narrow_form.tsv.gz	Immune diseases
SC_G_224	Neutrophil percentage of granulocytes (two-way meta)	EUR	131660	/	/	29539682	27863252	2016	ftp://ftp.sanger.ac.uk/pub/project/humgen/summary_statistics/human/2017-12-12/hematological_traits/neut_p_gran/neut_p_gran_N170672_ukbb_ukbil_meta.tsv.gz	Immune diseases
SC_G_225	Plateletcrit (three-way meta)	EUR	164339	/	/	29520298	27863252	2016	ftp://ftp.sanger.ac.uk/pub/project/humgen/summary_statistics/human/2017-12-12/hematological_traits/pct/pct_N164339_narrow_form.tsv.gz	Immune diseases
SC_G_226	Plateletcrit (two-way meta)	EUR	127033	/	/	29520298	27863252	2016	ftp://ftp.sanger.ac.uk/pub/project/humgen/summary_statistics/human/2017-12-12/hematological_traits/pct/pct_N164339_ukbb_ukbil_meta.tsv.gz	Immune diseases
SC_G_227	Platelet distribution width (three-way meta)	EUR	164433	/	/	29518092	27863252	2016	ftp://ftp.sanger.ac.uk/pub/project/humgen/summary_statistics/human/2017-12-12/hematological_traits/pdw/pdw_N164433_narrow_form.tsv.gz	Immune diseases
SC_G_228	Platelet distribution width (two-way meta)	EUR	127171	/	/	29518092	27863252	2016	ftp://ftp.sanger.ac.uk/pub/project/humgen/summary_statistics/human/2017-12-12/hematological_traits/pdw/pdw_N164433_ukbb_ukbil_meta.tsv.gz	Immune diseases
SC_G_229	Platelet count (three-way meta)	EUR	166066	/	/	29522061	27863252	2016	ftp://ftp.sanger.ac.uk/pub/project/humgen/summary_statistics/human/2017-12-12/hematological_traits/plt/plt_N166066_narrow_form.tsv.gz	Immune diseases
SC_G_230	Platelet count (two-way meta)	EUR	127127	/	/	29522061	27863252	2016	ftp://ftp.sanger.ac.uk/pub/project/humgen/summary_statistics/human/2017-12-12/hematological_traits/plt/plt_N166066_ukbb_ukbil_meta.tsv.gz	Immune diseases
SC_G_231	Red blood cell count (three-way meta)	EUR	172952	/	/	29543210	27863252	2016	ftp://ftp.sanger.ac.uk/pub/project/humgen/summary_statistics/human/2017-12-12/hematological_traits/rbc/rbc_N172952_narrow_form.tsv.gz	Immune diseases
SC_G_232	Red blood cell count (two-way meta)	EUR	132690	/	/	29543210	27863252	2016	ftp://ftp.sanger.ac.uk/pub/project/humgen/summary_statistics/human/2017-12-12/hematological_traits/rbc/rbc_N172952_ukbb_ukbil_meta.tsv.gz	Immune diseases
SC_G_233	Red cell distribution width (three-way meta)	EUR	171529	/	/	29541050	27863252	2016	ftp://ftp.sanger.ac.uk/pub/project/humgen/summary_statistics/human/2017-12-12/hematological_traits/rdw/rdw_N171529_narrow_form.tsv.gz	Immune diseases
SC_G_234	Red cell distribution width (two-way meta)	EUR	131520	/	/	29541050	27863252	2016	ftp://ftp.sanger.ac.uk/pub/project/humgen/summary_statistics/human/2017-12-12/hematological_traits/rdw/rdw_N171529_ukbb_ukbil_meta.tsv.gz	Immune diseases
SC_G_235	Reticulocyte count (three-way meta)	EUR	170641	/	/	29537018	27863252	2016	ftp://ftp.sanger.ac.uk/pub/project/humgen/summary_statistics/human/2017-12-12/hematological_traits/ret/ret_N170641_narrow_form.tsv.gz	Immune diseases
SC_G_236	Reticulocyte count (two-way meta)	EUR	130388	/	/	29537018	27863252	2016	ftp://ftp.sanger.ac.uk/pub/project/humgen/summary_statistics/human/2017-12-12/hematological_traits/ret/ret_N170641_ukbb_ukbil_meta.tsv.gz	Immune diseases
SC_G_237	Reticulocyte fraction of red cells (three-way meta)	EUR	170690	/	/	29537550	27863252	2016	ftp://ftp.sanger.ac.uk/pub/project/humgen/summary_statistics/human/2017-12-12/hematological_traits/ret_p/ret_p_N170690_narrow_form.tsv.gz	Immune diseases
SC_G_238	Reticulocyte fraction of red cells (two-way meta)	EUR	130404	/	/	29537550	27863252	2016	ftp://ftp.sanger.ac.uk/pub/project/humgen/summary_statistics/human/2017-12-12/hematological_traits/ret_p/ret_p_N170690_ukbb_ukbil_meta.tsv.gz	Immune diseases
SC_G_239	White blood cell count (three-way meta)	EUR	172435	/	/	29542755	27863252	2016	ftp://ftp.sanger.ac.uk/pub/project/humgen/summary_statistics/human/2017-12-12/hematological_traits/wbc/wbc_N172435_narrow_form.tsv.gz	Immune diseases
SC_G_240	White blood cell count (two-way meta)	EUR	131969	/	/	29542755	27863252	2016	ftp://ftp.sanger.ac.uk/pub/project/humgen/summary_statistics/human/2017-12-12/hematological_traits/wbc/wbc_N172435_ukbb_ukbil_meta.tsv.gz	Immune diseases
SC_G_301	White blood cell count	EAS	107964	/	/	6108953	29403010	2018	http://jenger.riken.jp/en/result	Immune diseases
SC_G_302	Neutrophil count	EAS	62076	/	/	6108953	29403010	2018	http://jenger.riken.jp/en/result	Immune diseases
SC_G_303	Eosinophil count	EAS	62076	/	/	6108953	29403010	2018	http://jenger.riken.jp/en/result	Immune diseases
SC_G_304	Basophil count	EAS	62076	/	/	6108953	29403010	2018	http://jenger.riken.jp/en/result	Immune diseases
SC_G_305	Monocyte count	EAS	62076	/	/	6108953	29403010	2018	http://jenger.riken.jp/en/result	Immune diseases
SC_G_306	Lymphocyte count	EAS	62076	/	/	6108953	29403010	2018	http://jenger.riken.jp/en/result	Immune diseases
SC_G_307	Red blood cell count	EAS	108794	/	/	6108953	29403010	2018	http://jenger.riken.jp/en/result	Immune diseases
SC_G_309	Hematocrit	EAS	108757	/	/	6108953	29403010	2018	http://jenger.riken.jp/en/result	Immune diseases
SC_G_310	Mean corpuscular volume	EAS	108256	/	/	6108953	29403010	2018	http://jenger.riken.jp/en/result	Immune diseases
SC_G_311	Mean corpuscular hemoglobin	EAS	108054	/	/	6108943	29403010	2018	http://jenger.riken.jp/en/result	Immune diseases
SC_G_312	Mean corpuscular hemoglobin concentration	EAS	108728	/	/	6108953	29403010	2018	http://jenger.riken.jp/en/result	Immune diseases
SC_G_313	Platelet count	EAS	108208	/	/	6108953	29403010	2018	http://jenger.riken.jp/en/result	Immune diseases
SC_G_447	Varicella Zoster Virus seropositivity	EUR	1000	931	69	5289807	30053915	2018	https://zenodo.org/record/1217136/files/GWAS_Serostatus.tar.gz	Immune diseases
SC_G_448	Toxoplasmosis seropositivity	EUR	1000	559	441	5289923	30053915	2018	https://zenodo.org/record/1217136/files/GWAS_Serostatus.tar.gz	Immune diseases
SC_G_449	Rubella seropositivity	EUR	1000	935	65	5289688	30053915	2018	https://zenodo.org/record/1217136/files/GWAS_Serostatus.tar.gz	Immune diseases
SC_G_450	Mumps seropositivity	EUR	1000	921	79	5289923	30053915	2018	https://zenodo.org/record/1217136/files/GWAS_Serostatus.tar.gz	Immune diseases
SC_G_451	Measles seropositivity	EUR	1000	885	115	5098208	30053915	2018	https://zenodo.org/record/1217136/files/GWAS_Serostatus.tar.gz	Immune diseases
SC_G_452	Influenza A seropositivity	EUR	1000	777	223	5289923	30053915	2018	https://zenodo.org/record/1217136/files/GWAS_Serostatus.tar.gz	Immune diseases
SC_G_453	Herpes simplex virus 1 seropositivity	EUR	1000	645	355	5289923	30053915	2018	https://zenodo.org/record/1217136/files/GWAS_Serostatus.tar.gz	Immune diseases
SC_G_454	Herpes simplex virus 2 seropositivity	EUR	1000	208	792	5289923	30053915	2018	https://zenodo.org/record/1217136/files/GWAS_Serostatus.tar.gz	Immune diseases
SC_G_455	Helicobacter pylori seropositivity	EUR	1000	175	825	5289923	30053915	2018	https://zenodo.org/record/1217136/files/GWAS_Serostatus.tar.gz	Immune diseases
SC_G_456	Hepatitis B HBs antigen seropositivity	EUR	1000	508	492	5289923	30053915	2018	https://zenodo.org/record/1217136/files/GWAS_Serostatus.tar.gz	Immune diseases
SC_G_457	Hepatitis B HBc antigen seropositivity	EUR	1000	15	985	5157447	30053915	2018	https://zenodo.org/record/1217136/files/GWAS_Serostatus.tar.gz	Immune diseases
SC_G_458	Epstein Barr Virus antigen EA seropositivity	EUR	1000	91	909	5289912	30053915	2018	https://zenodo.org/record/1217136/files/GWAS_Serostatus.tar.gz	Immune diseases
SC_G_459	Epstein Barr Virus antigen EBNA seropositivity	EUR	1000	914	86	5289918	30053915	2018	https://zenodo.org/record/1217136/files/GWAS_Serostatus.tar.gz	Immune diseases
SC_G_460	Epstein Barr Virus antigen VCA seropositivity	EUR	1000	956	44	5286728	30053915	2018	https://zenodo.org/record/1217136/files/GWAS_Serostatus.tar.gz	Immune diseases
SC_G_461	Cytomegalovirus seropositivity	EUR	1000	347	653	5289923	30053915	2018	https://zenodo.org/record/1217136/files/GWAS_Serostatus.tar.gz	Immune diseases
SC_G_473	Serum Iron concentration	EUR	1919	/	/	462605	19880490	2010	ftp://ftp.ncbi.nlm.nih.gov/dbgap/studies/phs000215/analyses/phs000215.pha002876.txt.gz	Immune diseases
SC_G_474	C-reactive protein - Birth cohorts	EUR	4763	/	/	318631	19060910	2009	ftp://ftp.ncbi.nlm.nih.gov/dbgap/studies/phs000276/analyses/phs000276.pha002897.txt.gz	Immune diseases
SC_G_507	Intercellular adhesion molecule-1 (at exam 7, FBAT, adjusted for age and sex)	EUR	1006	/	/	59889	17903293	2007	ftp://ftp.ncbi.nlm.nih.gov/dbgap/studies/phs000342/analyses/phs000342.pha001135.txt.gz	Immune diseases
SC_G_508	Intercellular adhesion molecule-1 (at exam 7, GEE, adjusted for age and sex)	EUR	1006	/	/	61001	17903293	2007	ftp://ftp.ncbi.nlm.nih.gov/dbgap/studies/phs000342/analyses/phs000342.pha001136.txt.gz	Immune diseases
SC_G_509	Intercellular adhesion molecule-1 (at exam 7, FBAT, adjusted for multivariable)	EUR	1006	/	/	59896	17903293	2007	ftp://ftp.ncbi.nlm.nih.gov/dbgap/studies/phs000342/analyses/phs000342.pha001137.txt.gz	Immune diseases
SC_G_510	Intercellular adhesion molecule-1 (at exam 7, GEE, adjusted for multivariable)	EUR	1006	/	/	60996	17903293	2007	ftp://ftp.ncbi.nlm.nih.gov/dbgap/studies/phs000342/analyses/phs000342.pha001138.txt.gz	Immune diseases
SC_G_511	Interleukin 6 (at exam 7, FBAT, adjusted for age and sex)	EUR	1006	/	/	59897	17903293	2007	ftp://ftp.ncbi.nlm.nih.gov/dbgap/studies/phs000342/analyses/phs000342.pha001139.txt.gz	Immune diseases
SC_G_512	Interleukin 6 (at exam 7, GEE, adjusted for age and sex)	EUR	1006	/	/	61001	17903293	2007	ftp://ftp.ncbi.nlm.nih.gov/dbgap/studies/phs000342/analyses/phs000342.pha001140.txt.gz	Immune diseases
SC_G_513	Interleukin 6 (at exam 7, FBAT, adjusted for multivariable)	EUR	1006	/	/	59897	17903293	2007	ftp://ftp.ncbi.nlm.nih.gov/dbgap/studies/phs000342/analyses/phs000342.pha001141.txt.gz	Immune diseases
SC_G_514	Interleukin 6 (at exam 7, GEE, adjusted for multivariable)	EUR	1006	/	/	60996	17903293	2007	ftp://ftp.ncbi.nlm.nih.gov/dbgap/studies/phs000342/analyses/phs000342.pha001142.txt.gz	Immune diseases
SC_G_515	Monocyte chemoattractant protein 1 (at exam 7, FBAT, adjusted for multivariable)	EUR	9989	/	/	59896	17903293	2007	ftp://ftp.ncbi.nlm.nih.gov/dbgap/studies/phs000342/analyses/phs000342.pha001149.txt.gz	Immune diseases
SC_G_516	Osteoprotegerin (at exam 7, FBAT, adjusted for age and sex)	EUR	1005	/	/	59893	17903293	2007	ftp://ftp.ncbi.nlm.nih.gov/dbgap/studies/phs000342/analyses/phs000342.pha001155.txt.gz	Immune diseases
SC_G_517	Osteoprotegerin (at exam 7, GEE, adjusted for age and sex)	EUR	1005	/	/	61000	17903293	2007	ftp://ftp.ncbi.nlm.nih.gov/dbgap/studies/phs000342/analyses/phs000342.pha001156.txt.gz	Immune diseases
SC_G_518	Osteoprotegerin (at exam 7, FBAT, adjusted for multivariable)	EUR	1005	/	/	59893	17903293	2007	ftp://ftp.ncbi.nlm.nih.gov/dbgap/studies/phs000342/analyses/phs000342.pha001157.txt.gz	Immune diseases
SC_G_519	Osteoprotegerin (at exam 7, GEE, adjusted for multivariable	EUR	1005	/	/	60995	17903293	2007	ftp://ftp.ncbi.nlm.nih.gov/dbgap/studies/phs000342/analyses/phs000342.pha001158.txt.gz	Immune diseases
SC_G_520	P-selectin (at exam 7, FBAT, adjusted for age and sex)	EUR	1007	/	/	59893	17903293	2007	ftp://ftp.ncbi.nlm.nih.gov/dbgap/studies/phs000342/analyses/phs000342.pha001159.txt.gz	Immune diseases
SC_G_521	P-selectin (at exam 7, GEE, adjusted for age and sex)	EUR	1007	/	/	61002	17903293	2007	ftp://ftp.ncbi.nlm.nih.gov/dbgap/studies/phs000342/analyses/phs000342.pha001160.txt.gz	Immune diseases
SC_G_522	P-selectin (at exam 7, FBAT, adjusted formultivariable)	EUR	1007	/	/	59882	17903293	2007	ftp://ftp.ncbi.nlm.nih.gov/dbgap/studies/phs000342/analyses/phs000342.pha001161.txt.gz	Immune diseases
SC_G_523	P-selectin (at exam 7, GEE, adjusted for multivariable)	EUR	1007	/	/	60997	17903293	2007	ftp://ftp.ncbi.nlm.nih.gov/dbgap/studies/phs000342/analyses/phs000342.pha001162.txt.gz	Immune diseases
SC_G_524	PR interval (cohort exam 11 offspring exam 1, FBAT, adjusted for age nad RR)	EUR	1950	/	/	59941	17903306	2007	ftp://ftp.ncbi.nlm.nih.gov/dbgap/studies/phs000342/analyses/phs000342.pha001369.txt.gz	Immune diseases
SC_G_525	PR interval (cohort exam 11 offspring exam 1, GEE, adjusted for age nad RR)	EUR	1950	/	/	61243	17903306	2007	ftp://ftp.ncbi.nlm.nih.gov/dbgap/studies/phs000342/analyses/phs000342.pha001370.txt.gz	Immune diseases
SC_G_526	QT interval (cohort exam 11 offspring exam 1, FBAT, adjusted for age nad RR)	EUR	1951	/	/	59943	17903306	2007	ftp://ftp.ncbi.nlm.nih.gov/dbgap/studies/phs000342/analyses/phs000342.pha001373.txt.gz	Immune diseases
SC_G_527	QT interval (cohort exam 11 offspring exam 1, GEE, adjusted for age nad RR)	EUR	1951	/	/	61243	17903306	2007	ftp://ftp.ncbi.nlm.nih.gov/dbgap/studies/phs000342/analyses/phs000342.pha001374.txt.gz	Immune diseases
SC_G_528	QT interval (female, cohort exam 11 offspring exam 1, FBAT, adjusted for age nad RR)	EUR	1051	/	/	59504	17903306	2007	ftp://ftp.ncbi.nlm.nih.gov/dbgap/studies/phs000342/analyses/phs000342.pha001375.txt.gz	Immune diseases
SC_G_529	QT interval (female, cohort exam 11 offspring exam 1, GEE, adjusted for age nad RR)	EUR	1051	/	/	60336	17903306	2007	ftp://ftp.ncbi.nlm.nih.gov/dbgap/studies/phs000342/analyses/phs000342.pha001376.txt.gz	Immune diseases
SC_G_530	RR interval (cohort exam 11 offspring exam 1, FBAT, adjusted for age nad RR)	EUR	1950	/	/	59943	17903306	2007	ftp://ftp.ncbi.nlm.nih.gov/dbgap/studies/phs000342/analyses/phs000342.pha001379.txt.gz	Immune diseases
SC_G_531	RR interval (cohort exam 11 offspring exam 1, GEE, adjusted for age nad RR)	EUR	1950	/	/	61243	17903306	2007	ftp://ftp.ncbi.nlm.nih.gov/dbgap/studies/phs000342/analyses/phs000342.pha001380.txt.gz	Immune diseases
SC_G_532	RR interval (female, cohort exam 11 offspring exam 1, FBAT, adjusted for age nad RR)	EUR	1051	/	/	59504	17903306	2007	ftp://ftp.ncbi.nlm.nih.gov/dbgap/studies/phs000342/analyses/phs000342.pha001381.txt.gz	Immune diseases
SC_G_533	RR interval (female, cohort exam 11 offspring exam 1, GEE, adjusted for age nad RR)	EUR	1051	/	/	60336	17903306	2007	ftp://ftp.ncbi.nlm.nih.gov/dbgap/studies/phs000342/analyses/phs000342.pha001382.txt.gz	Immune diseases
SC_G_560	IL-1beta in gingival crevicular	EUR	4910	/	/	2542168	30206230	2018	http://genomewide.net/public/aric/dental/gcf_il1b/IL1_trait.txt	Immune diseases
SC_G_564	Beta nerve growth factor	EUR	3531	/	/	1864735	27989323	2017	https://data.bris.ac.uk/datasets/tar/3g3i5smgghp0s2uvm1doflkx9x.zip	Immune diseases
SC_G_565	Cutaneous T-cell attracting (CCL27)	EUR	3631	/	/	9665551	27989323	2017	https://data.bris.ac.uk/datasets/tar/3g3i5smgghp0s2uvm1doflkx9x.zip	Immune diseases
SC_G_566	Eotaxin (CCL11)	EUR	8153	/	/	9899606	27989323	2017	https://data.bris.ac.uk/datasets/tar/3g3i5smgghp0s2uvm1doflkx9x.zip	Immune diseases
SC_G_567	Basic fibroblast growth factor	EUR	7565	/	/	9896152	27989323	2017	https://data.bris.ac.uk/datasets/tar/3g3i5smgghp0s2uvm1doflkx9x.zip	Immune diseases
SC_G_568	Granulocyte colony-stimulating factor	EUR	7904	/	/	9900209	27989323	2017	https://data.bris.ac.uk/datasets/tar/3g3i5smgghp0s2uvm1doflkx9x.zip	Immune diseases
SC_G_569	Growth regulated oncogene (CXCL1)	EUR	3505	/	/	9625429	27989323	2017	https://data.bris.ac.uk/datasets/tar/3g3i5smgghp0s2uvm1doflkx9x.zip	Immune diseases
SC_G_570	Hepatocyte growth factor	EUR	8292	/	/	9908844	27989323	2017	https://data.bris.ac.uk/datasets/tar/3g3i5smgghp0s2uvm1doflkx9x.zip	Immune diseases
SC_G_571	Interferon-gamma	EUR	7701	/	/	9896320	27989323	2017	https://data.bris.ac.uk/datasets/tar/3g3i5smgghp0s2uvm1doflkx9x.zip	Immune diseases
SC_G_572	Interleukin-10	EUR	7681	/	/	9898594	27989323	2017	https://data.bris.ac.uk/datasets/tar/3g3i5smgghp0s2uvm1doflkx9x.zip	Immune diseases
SC_G_573	Interleukin-12p70	EUR	8270	/	/	9905844	27989323	2017	https://data.bris.ac.uk/datasets/tar/3g3i5smgghp0s2uvm1doflkx9x.zip	Immune diseases
SC_G_574	Interleukin-13	EUR	3557	/	/	9641430	27989323	2017	https://data.bris.ac.uk/datasets/tar/3g3i5smgghp0s2uvm1doflkx9x.zip	Immune diseases
SC_G_575	Interleukin-16	EUR	3483	/	/	9648200	27989323	2017	https://data.bris.ac.uk/datasets/tar/3g3i5smgghp0s2uvm1doflkx9x.zip	Immune diseases
SC_G_576	Interleukin-17	EUR	7760	/	/	9897560	27989323	2017	https://data.bris.ac.uk/datasets/tar/3g3i5smgghp0s2uvm1doflkx9x.zip	Immune diseases
SC_G_577	Interleukin-18	EUR	3636	/	/	9845380	27989323	2017	https://data.bris.ac.uk/datasets/tar/3g3i5smgghp0s2uvm1doflkx9x.zip	Immune diseases
SC_G_578	Interleukin-1-beta	EUR	3309	/	/	10095072	27989323	2017	https://data.bris.ac.uk/datasets/tar/3g3i5smgghp0s2uvm1doflkx9x.zip	Immune diseases
SC_G_579	Interleukin-1 receptor antagonist	EUR	3638	/	/	9666987	27989323	2017	https://data.bris.ac.uk/datasets/tar/3g3i5smgghp0s2uvm1doflkx9x.zip	Immune diseases
SC_G_580	Interleukin-2	EUR	3475	/	/	9615024	27989323	2017	https://data.bris.ac.uk/datasets/tar/3g3i5smgghp0s2uvm1doflkx9x.zip	Immune diseases
SC_G_581	Interleukin-2 receptor, alpha subunit	EUR	3677	/	/	9680391	27989323	2017	https://data.bris.ac.uk/datasets/tar/3g3i5smgghp0s2uvm1doflkx9x.zip	Immune diseases
SC_G_582	Interleukin-4	EUR	8124	/	/	9898101	27989323	2017	https://data.bris.ac.uk/datasets/tar/3g3i5smgghp0s2uvm1doflkx9x.zip	Immune diseases
SC_G_583	Interleukin-5	EUR	3364	/	/	9552018	27989323	2017	https://data.bris.ac.uk/datasets/tar/3g3i5smgghp0s2uvm1doflkx9x.zip	Immune diseases
SC_G_584	Interleukin-6	EUR	8189	/	/	9901590	27989323	2017	https://data.bris.ac.uk/datasets/tar/3g3i5smgghp0s2uvm1doflkx9x.zip	Immune diseases
SC_G_585	Interleukin-7	EUR	3409	/	/	9795400	27989323	2017	https://data.bris.ac.uk/datasets/tar/3g3i5smgghp0s2uvm1doflkx9x.zip	Immune diseases
SC_G_586	Interleukin-8 (CXCL8)	EUR	3526	/	/	9619488	27989323	2017	https://data.bris.ac.uk/datasets/tar/3g3i5smgghp0s2uvm1doflkx9x.zip	Immune diseases
SC_G_587	Interleukin-9	EUR	3634	/	/	9670160	27989323	2017	https://data.bris.ac.uk/datasets/tar/3g3i5smgghp0s2uvm1doflkx9x.zip	Immune diseases
SC_G_588	Interferon gamma-induced protein 10 (CXCL10)	EUR	3685	/	/	9673719	27989323	2017	https://data.bris.ac.uk/datasets/tar/3g3i5smgghp0s2uvm1doflkx9x.zip	Immune diseases
SC_G_589	Monocyte chemotactic protein-1 (CCL2)	EUR	8293	/	/	9907923	27989323	2017	https://data.bris.ac.uk/datasets/tar/3g3i5smgghp0s2uvm1doflkx9x.zip	Immune diseases
SC_G_590	Macrophage migration inhibitory factor (glycosylation-inhibiting factor)	EUR	3494	/	/	9633861	27989323	2017	https://data.bris.ac.uk/datasets/tar/3g3i5smgghp0s2uvm1doflkx9x.zip	Immune diseases
SC_G_591	Monokine induced by interferon-gamma (CXCL9)	EUR	3685	/	/	9677177	27989323	2017	https://data.bris.ac.uk/datasets/tar/3g3i5smgghp0s2uvm1doflkx9x.zip	Immune diseases
SC_G_592	Macrophage inflammatory protein-1 (CCL3)	EUR	3522	/	/	9621245	27989323	2017	https://data.bris.ac.uk/datasets/tar/3g3i5smgghp0s2uvm1doflkx9x.zip	Immune diseases
SC_G_593	Macrophage inflammatory protein-1 (CCL4)	EUR	8243	/	/	9909261	27989323	2017	https://data.bris.ac.uk/datasets/tar/3g3i5smgghp0s2uvm1doflkx9x.zip	Immune diseases
SC_G_594	Platelet derived growth factor BB	EUR	8293	/	/	9906063	27989323	2017	https://data.bris.ac.uk/datasets/tar/3g3i5smgghp0s2uvm1doflkx9x.zip	Immune diseases
SC_G_595	Regulated on Activation, Normal T Cell Expressed and Secreted (CCL5)	EUR	3421	/	/	9626010	27989323	2017	https://data.bris.ac.uk/datasets/tar/3g3i5smgghp0s2uvm1doflkx9x.zip	Immune diseases
SC_G_596	Stem cell factor	EUR	8290	/	/	9909075	27989323	2017	https://data.bris.ac.uk/datasets/tar/3g3i5smgghp0s2uvm1doflkx9x.zip	Immune diseases
SC_G_597	Stem cell growth factor beta	EUR	3682	/	/	9677276	27989323	2017	https://data.bris.ac.uk/datasets/tar/3g3i5smgghp0s2uvm1doflkx9x.zip	Immune diseases
SC_G_598	Stromal cell-derived factor-1 alpha (CXCL12)	EUR	5998	/	/	9841572	27989323	2017	https://data.bris.ac.uk/datasets/tar/3g3i5smgghp0s2uvm1doflkx9x.zip	Immune diseases
SC_G_599	Tumor necrosis factor alpha	EUR	3454	/	/	9602502	27989323	2017	https://data.bris.ac.uk/datasets/tar/3g3i5smgghp0s2uvm1doflkx9x.zip	Immune diseases
SC_G_600	Tumor necrosis factor beta	EUR	1559	/	/	6373756	27989323	2017	https://data.bris.ac.uk/datasets/tar/3g3i5smgghp0s2uvm1doflkx9x.zip	Immune diseases
SC_G_601	TNF-related apoptosis inducing ligand	EUR	8186	/	/	9904949	27989323	2017	https://data.bris.ac.uk/datasets/tar/3g3i5smgghp0s2uvm1doflkx9x.zip	Immune diseases
SC_G_602	Vascular endothelial growth factor	EUR	7118	/	/	9889895	27989323	2017	https://data.bris.ac.uk/datasets/tar/3g3i5smgghp0s2uvm1doflkx9x.zip	Immune diseases
DGWAS-836	Achilles tendinitis	EUR	298204	3434	294770	21306069	-	2023	https://storage.googleapis.com/finngen-public-data-r10/summary_stats/finngen_R10_M13_ACHILLESTEND.gz	Musculoskeletal diseases
DGWAS-1269	Calcaneal spur	EUR	299943	337	299606	21305152	-	2023	https://storage.googleapis.com/finngen-public-data-r10/summary_stats/finngen_R10_M13_CALCANSPUR.gz	Musculoskeletal diseases
DGWAS-1267	Calcification and ossification of muscle	EUR	299670	64	299606	21305158	-	2023	https://storage.googleapis.com/finngen-public-data-r10/summary_stats/finngen_R10_M13_CALCIOSSIMUSCLE.gz	Musculoskeletal diseases
DGWAS-3550	Contracture of joint	EUR	241191	329	240862	20168122	-	2023	https://storage.googleapis.com/finngen-public-data-r9/summary_stats/finngen_R9_M13_CONTRACTUREJOINT.gz	Musculoskeletal diseases
DGWAS-415	Dermatopolymyositis (FG)	EUR	311640	430	311210	21306320	-	2023	https://storage.googleapis.com/finngen-public-data-r10/summary_stats/finngen_R10_DERMATOPOLY_FG.gz	Musculoskeletal diseases
DGWAS-1260	Dermatopolymyositis, unspecified	EUR	399508	153	399355	21305198	-	2023	https://storage.googleapis.com/finngen-public-data-r10/summary_stats/finngen_R10_M13_DERMATOPOLYNAS.gz	Musculoskeletal diseases
DGWAS-1259	Diastasis of muscle	EUR	299797	191	299606	21305202	-	2023	https://storage.googleapis.com/finngen-public-data-r10/summary_stats/finngen_R10_M13_DIASTASIS.gz	Musculoskeletal diseases
DGWAS-59	Dorsopathies	EUR	412181	117411	294770	21306349	-	2023	https://storage.googleapis.com/finngen-public-data-r10/summary_stats/finngen_R10_M13_DORSOPATHY.gz	Musculoskeletal diseases
DGWAS-7071	Fibromyalgia	EUR	435971			8623131	37219871	2023	http://ftp.ebi.ac.uk/pub/databases/gwas/summary_statistics/GCST90129001-GCST90130000/GCST90129439	Musculoskeletal diseases
DGWAS-1546	Mitochondrial myopathy	EUR	408534	104	408430	21303223	-	2023	https://storage.googleapis.com/finngen-public-data-r10/summary_stats/finngen_R10_G6_MITOCMY.gz	Musculoskeletal diseases
DGWAS-154	Other and unspecified primary disorders of muscles	EUR	408636	206	408430	21306349	-	2023	https://storage.googleapis.com/finngen-public-data-r10/summary_stats/finngen_R10_G6_MUSCOTHUNS.gz	Musculoskeletal diseases
DGWAS-3647	Patellar tendinitis	EUR	271403	439	270964	20167499	-	2023	https://storage.googleapis.com/finngen-public-data-r9/summary_stats/finngen_R9_M13_PATELLARTEND.gz	Musculoskeletal diseases
DGWAS-619	Polymyalgia rheumatica	EUR	403226	3871	399355	21306249	-	2023	https://storage.googleapis.com/finngen-public-data-r10/summary_stats/finngen_R10_M13_POLYMYALGIA.gz	Musculoskeletal diseases
DGWAS-618	Polymyositis	EUR	399599	244	399355	21306250	-	2023	https://storage.googleapis.com/finngen-public-data-r10/summary_stats/finngen_R10_M13_POLYMYO.gz	Musculoskeletal diseases
SC_G_063	Rheumatoid Arthritis	EAS	22515	4873	17642	6619871	24390342	2014	https://grasp.nhlbi.nih.gov/downloads/ResultsOctober2016/Okada/RA_GWASmeta_Asian_v2.txt.gz	Musculoskeletal diseases
SC_G_101	Behcet disease	EUR	2493	1215	1278	310470	20622878	2010	ftp://ftp.ncbi.nlm.nih.gov/dbgap/studies/phs000272/analyses/phs000272.pha002888.txt.gz	Musculoskeletal diseases
SC_G_270	Osteoarthritis of hip and/or knee	EUR	18419	7410	11009	1279342	22763110	2012	https://ftp.ebi.ac.uk/pub/databases/gwas/summary_statistics/GCST001001-GCST002000/GCST001592/Zeggini_22763110_HapMapIII_knee-and-or-hip-OA-all-7410cases-11009controls.txt.gz	Musculoskeletal diseases
SC_G_272	Osteoarthritis of hip (hospital diagnosed)	EUR	11989	2396	9593	16122076	29559693	2018	https://ftp.ebi.ac.uk/pub/databases/gwas/summary_statistics/GCST005001-GCST006000/GCST005810/Zengini_29559693_HD_hip.txt.gz	Musculoskeletal diseases
SC_G_273	Osteoarthritis (self reported)	EUR	63556	12658	50898	16499239	29559693	2018	https://ftp.ebi.ac.uk/pub/databases/gwas/summary_statistics/GCST005001-GCST006000/GCST005811/Zengini_29559693_SR.txt.gz	Musculoskeletal diseases
SC_G_621	Osteoarthritis of hit or knee	EUR	417596	39427	378169	31466192	30664745	2019	https://ftp.ebi.ac.uk/pub/databases/gwas/summary_statistics/GCST007001-GCST008000/GCST007092/Tachmazidou_30664745_HIPKNEEOA.txt.gz	Musculoskeletal diseases
SC_G_470	Alcohol dependence	AFR	1161	662	499	7177	22978509	2012	ftp://ftp.ncbi.nlm.nih.gov/dbgap/studies/phs000092/analyses/phs000092.pha002905.txt.gz	Mental disorders
SC_G_471	Alcohol dependence	EUR	2668	1235	1433	7135	22978509	2012	ftp://ftp.ncbi.nlm.nih.gov/dbgap/studies/phs000092/analyses/phs000092.pha002906.txt.gz	Mental disorders
SC_G_547	Alcohol dependence	EUR	2322	/	/	44426	23089632	2013	ftp://ftp.ncbi.nlm.nih.gov/dbgap/studies/phs000763/analyses/phs000763.pha003861.txt.gz	Mental disorders
SC_G_422	Alcohol dependency (discovery)	EUR	46568	11569	34999	9220898	30482948	2018	https://figshare.com/ndownloader/articles/14672187/versions/1	Mental disorders
SC_G_425	Alcohol dependency (discovery)	AFR	6280	3335	2945	15514433	30482948	2018	https://figshare.com/ndownloader/articles/14672187/versions/1	Mental disorders
SC_G_424	Alcohol dependency (unrelated genotyped individuals)	EUR	28757	8485	20272	9138050	30482948	2018	https://figshare.com/ndownloader/articles/14672187/versions/1	Mental disorders
SC_G_427	Alcohol dependency (unrelated genotyped individuals)	AFR	5799	2991	2808	15478657	30482948	2018	https://figshare.com/ndownloader/articles/14672187/versions/1	Mental disorders
SC_G_423	Alcohol dependency (unrelated individuals)	EUR	38686	10206	28480	9266381	30482948	2018	https://figshare.com/ndownloader/articles/14672187/versions/1	Mental disorders
SC_G_426	Alcohol dependency (unrelated individuals)	AFR	5799	2991	2808	15519070	30482948	2018	https://figshare.com/ndownloader/articles/14672187/versions/1	Mental disorders
SC_G_651	Alcohol usually taken with meals	EUR	197613	135353	62260	9957282	31427789	2019	https://broad-ukb-sumstats-us-east-1.s3.amazonaws.com/round2/additive-tsvs/1618.gwas.imputed_v3.both_sexes.tsv.bgz	Mental disorders
SC_G_100	Alzheimer_s disease	EUR	1489	753	736	402804	17998437	2008	ftp://ftp.ncbi.nlm.nih.gov/dbgap/studies/phs000219/analyses/phs000219.pha002879.txt.gz	Neurological diseases
SC_G_284	Amyotrophic lateral sclerosis (LMM)	EAS	4084	1234	2850	6613543	28931804	2017	http://cnsgenomics.com/data/benyamin_et_al_2017_nc/BenyaminEtAl_NatComm_Data.zip	Neurological diseases
SC_G_630	Amyotrophic lateral sclerosis (logistic)	EAS	4084	1234	2850	6613543	28931804	2017	http://cnsgenomics.com/data/benyamin_et_al_2017_nc/BenyaminEtAl_NatComm_Data.zip	Neurological diseases
SC_G_644	Anorexia nervosa	EUR	14477	3495	10982	10641224	28494655	2017	https://figshare.com/ndownloader/files/28169259	Mental disorders
SC_G_628	Antisocial behavior	EUR	16400	/	/	9524854	28979981	2017	http://broadabc.ctglab.nl/documents/p12/BroadABC_METALoutput_Combined.tbl	Mental disorders
SC_G_629	Antisocial behavior (female)	EUR	7772	/	/	7376667	28979981	2017	http://broadabc.ctglab.nl/documents/p12/BroadABC_METALoutput_Females.tbl	Mental disorders
SC_G_627	Antisocial behavior (male)	EUR	8535	/	/	7350313	28979981	2017	http://broadabc.ctglab.nl/documents/p12/BroadABC_METALoutput__Males.tbl	Mental disorders
SC_G_765	Anxiety - Reccent feelings or nervousness or anxiety	EUR	126325	/	/	9564533	31427789	2019	https://broad-ukb-sumstats-us-east-1.s3.amazonaws.com/round2/additive-tsvs/20506.gwas.imputed_v3.both_sexes.tsv.bgz	Mental disorders
SC_G_764	Anxiety - Recent easy annoyance or irritability	EUR	126198	/	/	9564533	31427789	2019	https://broad-ukb-sumstats-us-east-1.s3.amazonaws.com/round2/additive-tsvs/20505.gwas.imputed_v3.both_sexes.tsv.bgz	Mental disorders
SC_G_771	Anxiety - Recent feelings of foreboding	EUR	126179	/	/	9564533	31427789	2019	https://broad-ukb-sumstats-us-east-1.s3.amazonaws.com/round2/additive-tsvs/20512.gwas.imputed_v3.both_sexes.tsv.bgz	Mental disorders
SC_G_768	Anxiety - Recent inability to stop or control worying	EUR	126300	/	/	9564533	31427789	2019	https://broad-ukb-sumstats-us-east-1.s3.amazonaws.com/round2/additive-tsvs/20509.gwas.imputed_v3.both_sexes.tsv.bgz	Mental disorders
SC_G_775	Anxiety - Recent restlessness	EUR	126513	/	/	9566424	31427789	2019	https://broad-ukb-sumstats-us-east-1.s3.amazonaws.com/round2/additive-tsvs/20516.gwas.imputed_v3.both_sexes.tsv.bgz	Mental disorders
SC_G_774	Anxiety - Recent trouble relaxing	EUR	126422	/	/	9564533	31427789	2019	https://broad-ukb-sumstats-us-east-1.s3.amazonaws.com/round2/additive-tsvs/20515.gwas.imputed_v3.both_sexes.tsv.bgz	Mental disorders
SC_G_779	Anxiety - Recent worrying too much about different things	EUR	126284	/	/	9564533	31427789	2019	https://broad-ukb-sumstats-us-east-1.s3.amazonaws.com/round2/additive-tsvs/20520.gwas.imputed_v3.both_sexes.tsv.bgz	Mental disorders
SC_G_415	Anxiety disorder (case/control)	EUR	17310	7016	14745	6330995	26754954	2016	https://figshare.com/ndownloader/files/28570812	Mental disorders
SC_G_416	Anxiety disorder (factor score)	EUR	18186	/	/	6306612	26754954	2016	https://figshare.com/ndownloader/files/28570815	Mental disorders
SC_G_370	Anxiety/tension factors	EUR	270059	/	/	18485882	30867560	2019	https://datashare.is.ed.ac.uk/bitstream/handle/10283/3321/HillWD_30867560_Anxiety_Tension_Special_Factor.txt.gz	Mental disorders
SC_G_412	Attention deficit hyperactivity disorder	EUR	5415	2960	2455	1230403	20732625	2010	https://figshare.com/ndownloader/files/28169250	Mental disorders
SC_G_413	Attention deficit hyperactivity disorder	EUR	53293	19099	34194	8094094	30478444	2019	https://doi.org/10.6084/m9.figshare.14671965	Mental disorders
SC_G_375	Attention function - Alerting - Child	EUR	1655	/	/	239937	27656889	2016	https://doi.org/10.1371/journal.pone.0163048.s002	Mental disorders
SC_G_377	Attention function - Excutive function - Child	EUR	1655	/	/	239937	27656889	2016	https://doi.org/10.1371/journal.pone.0163048.s004	Mental disorders
SC_G_378	Attention function - Hit reaction time - Child	EUR	1655	/	/	239937	27656889	2016	https://doi.org/10.1371/journal.pone.0163048.s005	Mental disorders
SC_G_376	Attention function - Orienting - Child	EUR	1655	/	/	239937	27656889	2016	https://doi.org/10.1371/journal.pone.0163048.s003	Mental disorders
SC_G_379	Attention function - Standard error of hit reaction time - Child	EUR	1655	/	/	239937	27656889	2016	https://doi.org/10.1371/journal.pone.0163048.s006	Mental disorders
SC_G_428	Autism spectrum disorder	EUR	46350	18381	27969	9112386	BioRxiv: https://doi.org/10.1101/224774	2017	https://figshare.com/ndownloader/files/28169280	Mental disorders
SC_G_061	Bipolar and major depression status	EUR	93296	25873	67423	9337888	31427789	2019	https://www.med.unc.edu/pgc/results-and-downloads/downloads	Mental disorders
SC_G_684	Bipolar and major depression status	EUR	93296	25873	67423	9337888	31427789	2019	https://broad-ukb-sumstats-us-east-1.s3.amazonaws.com/round2/additive-tsvs/20126_4.gwas.imputed_v3.both_sexes.tsv.bgz	Mental disorders
SC_G_064	Bipolar disorder	EUR	2035	1001	1034	698677	19488044	2009	ftp://ftp.ncbi.nlm.nih.gov/dbgap/studies/phs000017/analyses/phs000017.pha002858.txt.gz	Mental disorders
SC_G_065	Bipolar disorder	AFR	1033	362	671	808952	19488044	2009	ftp://ftp.ncbi.nlm.nih.gov/dbgap/studies/phs000017/analyses/phs000017.pha002863.txt.gz	Mental disorders
SC_G_414	Bipolar disorder	EUR	16731	7481	9250	1233401	21926972	2011	https://figshare.com/ndownloader/files/28169301	Mental disorders
SC_G_367	Broad depression	EUR	322580	113769	208811	7641986	29662059	2018	https://datashare.is.ed.ac.uk/bitstream/handle/10283/3036/UKBiobank_broad_12Jan18.txt?sequence=1&isAllowed=y	Mental disorders
SC_G_404	Carpal tunnel syndrome	EUR	401656	12312	389344	8944547	30833571	2019	https://static-content.springer.com/esm/art%3A10.1038%2Fs41467-019-08993-6/MediaObjects/41467_2019_8993_MOESM6_ESM.txt	Mental disorders
SC_G_042	Childhood Absence Epilepsy	EUR	24996	778	24218	4979765	30531953	2018	http://www.epigad.org/gwas_ilae2018_16loci/CAE_BOLT-LMM_final.gz	Neurological diseases
SC_G_398	Chronotype	EUR	449732	/	/	11977111	30696823	2019	https://personal.broadinstitute.org/mvon/chronotype_raw_BOLT.output_HRC.only_plus.metrics_maf0.001_hwep1em12_info0.3.txt.gz	Mental disorders
SC_G_410	Cognitive performance	EUR	257828	/	/	10098325	30038396	2018	https://www.dropbox.com/s/ibjoh0g5e3sdd8t/GWAS_CP_all.txt?dl=1	Mental disorders
SC_G_650	Daytime dozing / sleeping (narcolepsy)	EUR	384879	/	/	10599054	31427789	2019	https://broad-ukb-sumstats-us-east-1.s3.amazonaws.com/round2/additive-tsvs/1220.gwas.imputed_v3.both_sexes.tsv.bgz	Mental disorders
SC_G_337	Daytime sleepiness / dozing	EUR	385333	10172	375161	10820721	30804565	2019	https://vu.data.surfsara.nl/index.php/s/ACjPo9hYZPy2zxl/download?path=%2F&files=Dozing_sumstats_Jansenetal.txt.gz	Mental disorders
SC_G_041	Depression	EUR	500199	170756	329443	8481663	30718901	2019	https://datashare.is.ed.ac.uk/bitstream/handle/10283/3203/PGC_UKB_depression_genome-wide.txt	Mental disorders
SC_G_748	Depression - Age at first episode of depression	EUR	65776	/	/	9113898	31427789	2019	https://broad-ukb-sumstats-us-east-1.s3.amazonaws.com/round2/additive-tsvs/20433_raw.gwas.imputed_v3.both_sexes.tsv.bgz	Mental disorders
SC_G_749	Depression - Age at last episode of depression	EUR	63892	/	/	9096912	31427789	2019	https://broad-ukb-sumstats-us-east-1.s3.amazonaws.com/round2/additive-tsvs/20434_raw.gwas.imputed_v3.both_sexes.tsv.bgz	Mental disorders
SC_G_759	Depression - Depression possibly related to stressful or traumatic event	EUR	71568	52198	19370	9165839	31427789	2019	https://broad-ukb-sumstats-us-east-1.s3.amazonaws.com/round2/additive-tsvs/20447.gwas.imputed_v3.both_sexes.tsv.bgz	Mental disorders
SC_G_780	Depression - Did your sleep change?	EUR	61487	48926	12561	9074116	31427789	2019	https://broad-ukb-sumstats-us-east-1.s3.amazonaws.com/round2/additive-tsvs/20532.gwas.imputed_v3.both_sexes.tsv.bgz	Mental disorders
SC_G_750	Depression - Difficulty concentrating during worst ddepression	EUR	63297	49782	13515	9090871	31427789	2019	https://broad-ukb-sumstats-us-east-1.s3.amazonaws.com/round2/additive-tsvs/20435.gwas.imputed_v3.both_sexes.tsv.bgz	Mental disorders
SC_G_753	Depression - Duration of worst depression	EUR	70731	/	/	9157835	31427789	2019	https://broad-ukb-sumstats-us-east-1.s3.amazonaws.com/round2/additive-tsvs/20438.gwas.imputed_v3.both_sexes.tsv.bgz	Mental disorders
SC_G_758	Depression - Ever had prolonged feelings of sadness or depression	EUR	126494	69422	57072	9565035	31427789	2019	https://broad-ukb-sumstats-us-east-1.s3.amazonaws.com/round2/additive-tsvs/20446.gwas.imputed_v3.both_sexes.tsv.bgz	Mental disorders
SC_G_756	Depression - Ever had prolonged loss of interest in normal activities	EUR	126458	49947	76511	9564533	31427789	2019	https://broad-ukb-sumstats-us-east-1.s3.amazonaws.com/round2/additive-tsvs/20441.gwas.imputed_v3.both_sexes.tsv.bgz	Mental disorders
SC_G_761	Depression - Feelings of tiredness during worst episode of depression	EUR	64376	52735	11641	9100851	31427789	2019	https://broad-ukb-sumstats-us-east-1.s3.amazonaws.com/round2/additive-tsvs/20449.gwas.imputed_v3.both_sexes.tsv.bgz	Mental disorders
SC_G_762	Depression - Feelings of worthlessness during worst period of depression	EUR	67012	34122	32890	9125293	31427789	2019	https://broad-ukb-sumstats-us-east-1.s3.amazonaws.com/round2/additive-tsvs/20450.gwas.imputed_v3.both_sexes.tsv.bgz	Mental disorders
SC_G_751	Depression - Fraction of day affected during worst episode of depression	EUR	67326	/	/	9128164	31427789	2019	https://broad-ukb-sumstats-us-east-1.s3.amazonaws.com/round2/additive-tsvs/20436.gwas.imputed_v3.both_sexes.tsv.bgz	Mental disorders
SC_G_754	Depression - Frequency of depressed days during worst episode of depression	EUR	69606	/	/	9147579	31427789	2019	https://broad-ukb-sumstats-us-east-1.s3.amazonaws.com/round2/additive-tsvs/20439.gwas.imputed_v3.both_sexes.tsv.bgz	Mental disorders
SC_G_755	Depression - Impact of normal roles during worst period of depression	EUR	71674	/	/	9165864	31427789	2019	https://broad-ukb-sumstats-us-east-1.s3.amazonaws.com/round2/additive-tsvs/20440.gwas.imputed_v3.both_sexes.tsv.bgz	Mental disorders
SC_G_757	Depression - Lifetime number of depressed periods	EUR	57986	/	/	9040472	31427789	2019	https://broad-ukb-sumstats-us-east-1.s3.amazonaws.com/round2/additive-tsvs/20442.gwas.imputed_v3.both_sexes.tsv.bgz	Mental disorders
SC_G_760	Depression - Professional informed about depression	EUR	71538	46191	25347	9164759	31427789	2019	https://broad-ukb-sumstats-us-east-1.s3.amazonaws.com/round2/additive-tsvs/20448.gwas.imputed_v3.both_sexes.tsv.bgz	Mental disorders
SC_G_777	Depression - Recent changes in speed/amount of moving or speaking	EUR	126599	/	/	9567039	31427789	2019	https://broad-ukb-sumstats-us-east-1.s3.amazonaws.com/round2/additive-tsvs/20518.gwas.imputed_v3.both_sexes.tsv.bgz	Mental disorders
SC_G_769	Depression - Recent feelings of depression	EUR	126384	/	/	9564533	31427789	2019	https://broad-ukb-sumstats-us-east-1.s3.amazonaws.com/round2/additive-tsvs/20510.gwas.imputed_v3.both_sexes.tsv.bgz	Mental disorders
SC_G_766	Depression - Recent feelings of inadequacy	EUR	126203	/	/	9564533	31427789	2019	https://broad-ukb-sumstats-us-east-1.s3.amazonaws.com/round2/additive-tsvs/20507.gwas.imputed_v3.both_sexes.tsv.bgz	Mental disorders
SC_G_778	Depression - Recent feelings of tiredness or low enery	EUR	126540	/	/	9567039	31427789	2019	https://broad-ukb-sumstats-us-east-1.s3.amazonaws.com/round2/additive-tsvs/20519.gwas.imputed_v3.both_sexes.tsv.bgz	Mental disorders
SC_G_773	Depression - Recent lack of interenst of pleasure in doing things	EUR	126489	/	/	9564645	31427789	2019	https://broad-ukb-sumstats-us-east-1.s3.amazonaws.com/round2/additive-tsvs/20514.gwas.imputed_v3.both_sexes.tsv.bgz	Mental disorders
SC_G_770	Depression - Recent poor appetite or overeting	EUR	126639	/	/	9567039	31427789	2019	https://broad-ukb-sumstats-us-east-1.s3.amazonaws.com/round2/additive-tsvs/20511.gwas.imputed_v3.both_sexes.tsv.bgz	Mental disorders
SC_G_772	Depression - Recent thoughts of suicide or self-harm	EUR	125844	/	/	9561902	31427789	2019	https://broad-ukb-sumstats-us-east-1.s3.amazonaws.com/round2/additive-tsvs/20513.gwas.imputed_v3.both_sexes.tsv.bgz	Mental disorders
SC_G_767	Depression - Recent trouble concentrating on things	EUR	126633	/	/	9567039	31427789	2019	https://broad-ukb-sumstats-us-east-1.s3.amazonaws.com/round2/additive-tsvs/20508.gwas.imputed_v3.both_sexes.tsv.bgz	Mental disorders
SC_G_782	Depression - Sleeping too much	EUR	48926	10136	38790	8942903	31427789	2019	https://broad-ukb-sumstats-us-east-1.s3.amazonaws.com/round2/additive-tsvs/20534.gwas.imputed_v3.both_sexes.tsv.bgz	Mental disorders
SC_G_752	Depression - Thoughts of death during worst depression	EUR	67593	35139	32454	9130572	31427789	2019	https://broad-ukb-sumstats-us-east-1.s3.amazonaws.com/round2/additive-tsvs/20437.gwas.imputed_v3.both_sexes.tsv.bgz	Mental disorders
SC_G_781	Depression - Trouble falling asleep	EUR	48926	37098	11828	8942903	31427789	2019	https://broad-ukb-sumstats-us-east-1.s3.amazonaws.com/round2/additive-tsvs/20533.gwas.imputed_v3.both_sexes.tsv.bgz	Mental disorders
SC_G_776	Depression - Trouble falling or staying asleep. or sleeping too much	EUR	126545	/	/	9567039	31427789	2019	https://broad-ukb-sumstats-us-east-1.s3.amazonaws.com/round2/additive-tsvs/20517.gwas.imputed_v3.both_sexes.tsv.bgz	Mental disorders
SC_G_783	Depression - Waking too early	EUR	48926	37077	11849	8942903	31427789	2019	https://broad-ukb-sumstats-us-east-1.s3.amazonaws.com/round2/additive-tsvs/20535.gwas.imputed_v3.both_sexes.tsv.bgz	Mental disorders
SC_G_784	Depression - Weight change during worst episode of depression	EUR	57130	/	/	9032061	31427789	2019	https://broad-ukb-sumstats-us-east-1.s3.amazonaws.com/round2/additive-tsvs/20536_3.gwas.imputed_v3.both_sexes.tsv.bgz	Mental disorders
SC_G_346	Depressive affect subcluster	EUR	357957	/	/	10847150	29942085	2018	https://vu.data.surfsara.nl/index.php/s/MeRm4304NooUp26/download?path=%2F&files=sumstats_depressed_affect_ctg_format.txt.gz	Mental disorders
SC_G_347	Depressive symptoms	EUR	381455	/	/	10847651	29942085	2018	https://vu.data.surfsara.nl/index.php/s/MeRm4304NooUp26/download?path=%2F&files=sumstats_depression_ctg_format.txt.gz	Mental disorders
SC_G_406	Depressive symptoms (MA GWAMA)	EUR	1067913	/	/	4982474	30643256	2019	https://surfdrive.surf.nl/files/index.php/s/Ow1qCDpFT421ZOO/download?path=%2FMultivariate_GWAMA_sumstats%2FMA_GWAMA&files=MA_GWAMA_DEP_no23andMe.txt.gz	Mental disorders
SC_G_467	Diagnoses - secondary ICD10: F17 Nicotine dependence	EUR	244890	10287	234603	10151321	31427789	2019	https://atlas.ctglab.nl/ukb2_sumstats/41204_F17_logistic.EUR.sumstats.MACfilt.txt.gz	Mental disorders
SC_G_029	Diagnoses - secondary ICD10: F32 Major depressive disorder_ single episode	EUR	244890	10402	234488	10152266	31427789	2019	https://atlas.ctglab.nl/ukb2_sumstats/41204_F32_logistic.EUR.sumstats.MACfilt.txt.gz	Mental disorders
SC_G_639	Erectile dysfunction	EUR	223805	6175	217630	9369315	30583798	2018	http://www.geenivaramu.ee/tools/ED_AJHG_Bovijn_et_al_2018.gz	Mental disorders
SC_G_673	Ever depressed for a whole week	EUR	126626	68039	58587	9567039	31427789	2019	https://broad-ukb-sumstats-us-east-1.s3.amazonaws.com/round2/additive-tsvs/4598.gwas.imputed_v3.both_sexes.tsv.bgz	Mental disorders
SC_G_407	Extraversion (IRT)	EUR	63661	/	/	6941603	26362575	2016	https://www.dropbox.com/s/bk2jn41vrfl3zna/GPC-2.EXTRAVERSION.zip?dl=0	Mental disorders
SC_G_409	Extraversion (NEO-FFI)	EUR	17375	/	/	2305609	21173776	2012	https://www.dropbox.com/s/df3bifmk238ks2y/GPC-1.BigFiveNEO.zip?dl=0	Mental disorders
SC_G_088	Familial Parkinson Disease	EUR	1672	816	856	318273	21829596	2011	ftp://ftp.ncbi.nlm.nih.gov/dbgap/studies/phs000126/analyses/phs000126.pha002865.txt.gz	Neurological diseases
SC_G_656	Fed-up feelings	EUR	378357	153045	225312	10579925	31427789	2019	https://broad-ukb-sumstats-us-east-1.s3.amazonaws.com/round2/additive-tsvs/1970.gwas.imputed_v3.both_sexes.tsv.bgz	Mental disorders
SC_G_352	Fed-up feelings (FED_UP)	EUR	266208	/	/	10846943	29500382	2018	https://vu.data.surfsara.nl/index.php/s/nmWDVAUD4pXDArN/download?path=%2F&files=sumstats_neuro_f1960_ctg_format.txt.gz	Mental disorders
SC_G_682	Fluid intelligence score	EUR	125935	/	/	9561902	31427789	2019	https://broad-ukb-sumstats-us-east-1.s3.amazonaws.com/round2/additive-tsvs/20016_raw.gwas.imputed_v3.both_sexes.tsv.bgz	Mental disorders
SC_G_677	Fluid intelligence test - FI3 : word interpolation	EUR	124929	105661	19268	9556586	31427789	2019	https://broad-ukb-sumstats-us-east-1.s3.amazonaws.com/round2/additive-tsvs/4957.gwas.imputed_v3.both_sexes.tsv.bgz	Mental disorders
SC_G_691	Fluid intelligence test - FI3 : word interpolation	EUR	99362	83193	16169	9381142	31427789	2019	https://broad-ukb-sumstats-us-east-1.s3.amazonaws.com/round2/additive-tsvs/4957.gwas.imputed_v3.both_sexes.tsv.bgz	Mental disorders
SC_G_692	Fluid intelligence test - FI4 : positional arithmetic	EUR	98875	88101	10774	9377412	31427789	2019	https://broad-ukb-sumstats-us-east-1.s3.amazonaws.com/round2/additive-tsvs/4968.gwas.imputed_v3.both_sexes.tsv.bgz	Mental disorders
SC_G_678	Fluid intelligence test - FI5 : family relationship calculation	EUR	99934	59910	40024	9384677	31427789	2019	https://broad-ukb-sumstats-us-east-1.s3.amazonaws.com/round2/additive-tsvs/4979.gwas.imputed_v3.both_sexes.tsv.bgz	Mental disorders
SC_G_693	Fluid intelligence test - FI5 : family relationship calculation	EUR	96979	54108	42871	9363458	31427789	2019	https://broad-ukb-sumstats-us-east-1.s3.amazonaws.com/round2/additive-tsvs/4979.gwas.imputed_v3.both_sexes.tsv.bgz	Mental disorders
SC_G_679	Fluid intelligence test - FI6 : conditional arithmetic	EUR	96994	74697	22297	9363458	31427789	2019	https://broad-ukb-sumstats-us-east-1.s3.amazonaws.com/round2/additive-tsvs/4990.gwas.imputed_v3.both_sexes.tsv.bgz	Mental disorders
SC_G_694	Fluid intelligence test - FI6 : conditional arithmetic	EUR	87471	66188	21283	9292647	31427789	2019	https://broad-ukb-sumstats-us-east-1.s3.amazonaws.com/round2/additive-tsvs/4990.gwas.imputed_v3.both_sexes.tsv.bgz	Mental disorders
SC_G_680	Fluid intelligence test - FI7 : synonym	EUR	89892	78651	11241	9311462	31427789	2019	https://broad-ukb-sumstats-us-east-1.s3.amazonaws.com/round2/additive-tsvs/5001.gwas.imputed_v3.both_sexes.tsv.bgz	Mental disorders
SC_G_681	Fluid intelligence test - FI8 : chained arithmetic	EUR	68065	52252	15813	9134737	31427789	2019	https://broad-ukb-sumstats-us-east-1.s3.amazonaws.com/round2/additive-tsvs/5012.gwas.imputed_v3.both_sexes.tsv.bgz	Mental disorders
SC_G_695	Fluid intelligence test - FI8 : chained arithmetic	EUR	65220	49644	15576	9108833	31427789	2019	https://broad-ukb-sumstats-us-east-1.s3.amazonaws.com/round2/additive-tsvs/5012.gwas.imputed_v3.both_sexes.tsv.bgz	Mental disorders
SC_G_696	Fluid intelligence test - Fluid intelligence score	EUR	99739	/	/	9382912	31427789	2019	https://broad-ukb-sumstats-us-east-1.s3.amazonaws.com/round2/additive-tsvs/20016_raw.gwas.imputed_v3.both_sexes.tsv.bgz	Mental disorders
SC_G_686	Fluid intelligence test - Number of fluid intelligence questions attempted within time limit	EUR	125935	/	/	9561902	31427789	2019	https://broad-ukb-sumstats-us-east-1.s3.amazonaws.com/round2/additive-tsvs/20128.gwas.imputed_v3.both_sexes.tsv.bgz	Mental disorders
SC_G_053	Focal Epilepsy_ hippocampal sclerosis (HS)	EUR	24927	709	24218	4948714	30531953	2018	http://www.epigad.org/gwas_ilae2018_16loci/focal_HS_BOLT-LMM_final.gz	Neurological diseases
SC_G_054	Focal Epilepsy_ lesion negative	EUR	26878	2660	24218	4988872	30531953	2018	http://www.epigad.org/gwas_ilae2018_16loci/focal_lesion_negative_BOLT-LMM_final.gz	Neurological diseases
SC_G_055	Focal Epilepsy_ other lesion	EUR	26969	2751	24218	4987264	30531953	2018	http://www.epigad.org/gwas_ilae2018_16loci/focal_other_lesion_BOLT-LMM_final.gz	Neurological diseases
SC_G_401	Frequent insomnia symptoms	EUR	237627	129270	108357	14661601	30804566	2019	https://personal.broadinstitute.org/mvon/Saxena_fullUKBB_Insomnia_summary_stats.zip	Neurological diseases
SC_G_057	Generalized epilepsy with tonic-clonic seizures	EUR	24443	225	24218	4988035	30531953	2018	http://www.epigad.org/gwas_ilae2018_16loci/GTCS_BOLT-LMM_final.gz	Neurological diseases
SC_G_048	Severe gingival inflammation	EUR	4077	/	/	2027204	28459102	2016	http://genomewide.net/public/aric/dental/gingivitis/EGIGE2.txt	Oral diseases
DGWAS-29	Chronic diseases of tonsils and adenoids	EUR	356514	48057	308457	21306349	-	2023	https://storage.googleapis.com/finngen-public-data-r10/summary_stats/finngen_R10_J10_CHRONTONSADEN.gz	Respiratory diseases
DGWAS-5394	Diagnoses - main ICD10: J35 Chronic diseases of tonsils and adenoids	EUR	361194			13791467	-	2018	https://broad-ukb-sumstats-us-east-1.s3.amazonaws.com/round1231/additive-tsvs/J35.gwas.imputed_v3.both_sexes.tsv.bgz	Respiratory diseases
DGWAS-6298	Sleep apnea (PheCode 327.3)	EUR	456348			11831932	34737426	2021	http://ftp.ebi.ac.uk/pub/databases/gwas/summary_statistics/GCST90043001-GCST90044000/GCST90043731	Respiratory diseases
SC_G_003	Non-cancer illness code_ self-reported: asthma	EUR	289307	44587	244720	10321705	31427789	2019	https://atlas.ctglab.nl/ukb2_sumstats/20002_1111_logistic.EUR.sumstats.MACfilt.txt.gz	Respiratory diseases
SC_G_040	Blood clot_ DVT_ bronchitis_ emphysema_ asthma_ rhinitis_ eczema_ allergy diagnosed by doctor: Asthma	EUR	385822	44301	341521	10599054	31427789	2019	https://atlas.ctglab.nl/ukb2_sumstats/6152_8_logistic.EUR.sumstats.MACfilt.txt.gz	Respiratory diseases
SC_G_049	Doctor diagnosed asthma	EUR	97640	12362	85278	9368597	31427789	2019	https://atlas.ctglab.nl/ukb2_sumstats/f.22127.0.0_logistic.EUR.sumstats.MACfilt.txt.gz	Respiratory diseases
SC_G_242	Asthma (fixed effect model)	EUR	127669	19954	107715	2001280	29273806	2018	https://ftp.ebi.ac.uk/pub/databases/gwas/summary_statistics/GCST005001-GCST006000/GCST005212/TAGC_meta-analyses_results_for_asthma_risk.zip	Respiratory diseases
SC_G_256	Asthma	EUR	30810	5135	25675	33771858	30552067	2018	https://ftp.ebi.ac.uk/pub/databases/gwas/summary_statistics/GCST006001-GCST007000/GCST006911/Shrine_30552067_moderate-severe_asthma.txt.gz	Respiratory diseases
SC_G_257	FVC	EUR	400102	/	/	19815284	30804560	2019	https://ftp.ebi.ac.uk/pub/databases/gwas/summary_statistics/GCST007001-GCST008000/GCST007429/Shrine_30804560_FVC_meta-analysis.txt.gz	Respiratory diseases
SC_G_258	FVC	EUR	79055	/	/	19815284	30804560	2019	https://ftp.ebi.ac.uk/pub/databases/gwas/summary_statistics/GCST007001-GCST008000/GCST007429/Shrine_30804560_SpiroMeta_FVC.txt.gz	Respiratory diseases
SC_G_259	FVC	EUR	321047	/	/	19815284	30804560	2019	https://ftp.ebi.ac.uk/pub/databases/gwas/summary_statistics/GCST007001-GCST008000/GCST007429/Shrine_30804560_UKBiobank_FVC.txt.gz	Respiratory diseases
SC_G_260	PEF	EUR	345265	/	/	14903702	30804560	2019	https://ftp.ebi.ac.uk/pub/databases/gwas/summary_statistics/GCST007001-GCST008000/GCST007430/Shrine_30804560_PEF_meta-analysis.txt.gz	Respiratory diseases
SC_G_262	PEF	EUR	321047	/	/	14903702	30804560	2019	https://ftp.ebi.ac.uk/pub/databases/gwas/summary_statistics/GCST007001-GCST008000/GCST007430/Shrine_30804560_UKBiobank_PEF.txt.gz	Respiratory diseases
SC_G_263	FEV1/FVC ratio	EUR	400102	/	/	19814168	30804560	2019	https://ftp.ebi.ac.uk/pub/databases/gwas/summary_statistics/GCST007001-GCST008000/GCST007431/Shrine_30804560_FEV1_to_FVC_RATIO_meta-analysis.txt.gz	Respiratory diseases
SC_G_264	FEV1/FVC ratio	EUR	79055	/	/	19814168	30804560	2019	https://ftp.ebi.ac.uk/pub/databases/gwas/summary_statistics/GCST007001-GCST008000/GCST007431/Shrine_30804560_SpiroMeta_FEV1_to_FVC_RATIO.txt.gz	Respiratory diseases
SC_G_265	FEV1/FVC ratio	EUR	321047	/	/	19814168	30804560	2019	https://ftp.ebi.ac.uk/pub/databases/gwas/summary_statistics/GCST007001-GCST008000/GCST007431/Shrine_30804560_UKBiobank_FEV1_to_FVC_RATIO.txt.gz	Respiratory diseases
SC_G_266	FEV1	EUR	400102	/	/	19814083	30804560	2019	https://ftp.ebi.ac.uk/pub/databases/gwas/summary_statistics/GCST007001-GCST008000/GCST007432/Shrine_30804560_FEV1_meta-analysis.txt.gz	Respiratory diseases
SC_G_268	FEV1	EUR	321047	/	/	19814083	30804560	2019	https://ftp.ebi.ac.uk/pub/databases/gwas/summary_statistics/GCST007001-GCST008000/GCST007432/Shrine_30804560_UKBiobank_FEV1.txt.gz	Respiratory diseases
SC_G_380	Asthma (adult-onset)	EUR	327253	26582	300671	8985294	30929738	2019	https://genepi.qimr.edu.au/staff/manuelF/gwas_results/ADULT1_ADULT2_ONSET_ASTHMA.20180716.allchr.assoc.GC.gz	Respiratory diseases
SC_G_381	Asthma (child-onset)	EUR	314633	13962	300671	9020834	30929738	2019	https://genepi.qimr.edu.au/staff/manuelF/gwas_results/CHILD_ONSET_ASTHMA.20180501.allchr.assoc.GC.gz	Respiratory diseases
SC_G_382	Asthma, hay fever or eczema	EUR	242569	96794	145775	8307659	29083406	2017	https://genepi.qimr.edu.au/staff/manuelF/gwas_results/SHARE-without23andMe.LDSCORE-GC.SE-META.v0.gz	Respiratory diseases
SC_G_385	FEV1/FCV	EUR	38199	/	/	10976919	26635072	2015	https://grasp.nhlbi.nih.gov/downloads/ResultsOctober2016/SolerArtigas/SpiroMeta_1000G_FEV1overFVC_50Neff_filt_results.txt.gz	Respiratory diseases
SC_G_386	FVC	EUR	38199	/	/	10953633	26635072	2015	https://grasp.nhlbi.nih.gov/downloads/ResultsOctober2016/SolerArtigas/SpiroMeta_1000G_FVC_50Neff_filt_results.txt.gz	Respiratory diseases
SC_G_477	Rate of decline FEF25-75 (FBAT, adjusted for multiple covariates)	EUR	1059	/	/	59913	17903307	2007	ftp://ftp.ncbi.nlm.nih.gov/dbgap/studies/phs000342/analyses/phs000342.pha000013.txt.gz	Respiratory diseases
SC_G_479	Rate of decline of FEV1 (FBAT, adjusted for multiple covariates)	EUR	1097	/	/	59929	17903307	2007	ftp://ftp.ncbi.nlm.nih.gov/dbgap/studies/phs000342/analyses/phs000342.pha000025.txt.gz	Respiratory diseases
SC_G_480	Rate of decline of FEV1 (GEE, adjusted for multiple covariates)	EUR	1097	/	/	61154	17903307	2007	ftp://ftp.ncbi.nlm.nih.gov/dbgap/studies/phs000342/analyses/phs000342.pha000026.txt.gz	Respiratory diseases
SC_G_481	Mean FEV1 from exam 3 and 5 (FBAT, adjusted for multiple covariates)	EUR	1222	/	/	60006	17903307	2007	ftp://ftp.ncbi.nlm.nih.gov/dbgap/studies/phs000342/analyses/phs000342.pha000033.txt.gz	Respiratory diseases
SC_G_482	Mean FEV1 from exam 3 and 5 (GEE, adjusted for multiple covariates)	EUR	1222	/	/	61321	17903307	2007	ftp://ftp.ncbi.nlm.nih.gov/dbgap/studies/phs000342/analyses/phs000342.pha000034.txt.gz	Respiratory diseases
SC_G_483	Mean FVC from exam 3 and 5 (FBAT, adjusted for multiple covariates)	EUR	1222	/	/	60011	17903307	2007	ftp://ftp.ncbi.nlm.nih.gov/dbgap/studies/phs000342/analyses/phs000342.pha000035.txt.gz	Respiratory diseases
SC_G_485	Mean FEV1/FVC from exam 3 and 5 (FBAT, adjusted for multiple covariates)	EUR	1222	/	/	60007	17903307	2007	ftp://ftp.ncbi.nlm.nih.gov/dbgap/studies/phs000342/analyses/phs000342.pha000037.txt.gz	Respiratory diseases
SC_G_486	Mean FEV1/FVC from exam 3 and 5 (GEE, adjusted for multiple covariates)	EUR	1222	/	/	61321	17903307	2007	ftp://ftp.ncbi.nlm.nih.gov/dbgap/studies/phs000342/analyses/phs000342.pha000038.txt.gz	Respiratory diseases
SC_G_487	Percent predicted FEF25-75 for latest exam (FBAT, adjusted for multiple covariates)	EUR	1212	/	/	59994	17903307	2007	ftp://ftp.ncbi.nlm.nih.gov/dbgap/studies/phs000342/analyses/phs000342.pha000039.txt.gz	Respiratory diseases
SC_G_488	Percent predicted FEF25-75 for latest exam (GEE, adjusted for multiple covariates)	EUR	1212	/	/	61297	17903307	2007	ftp://ftp.ncbi.nlm.nih.gov/dbgap/studies/phs000342/analyses/phs000342.pha000040.txt.gz	Respiratory diseases
SC_G_489	Percent predicted FEF25-75/FVC for latest exam (FBAT, adjusted for multiple covariates)	EUR	1212	/	/	59997	17903307	2007	ftp://ftp.ncbi.nlm.nih.gov/dbgap/studies/phs000342/analyses/phs000342.pha000043.txt.gz	Respiratory diseases
SC_G_490	Percent predicted FEF25-75/FVC for latest exam (GEE, adjusted for multiple covariates)	EUR	1212	/	/	61297	17903307	2007	ftp://ftp.ncbi.nlm.nih.gov/dbgap/studies/phs000342/analyses/phs000342.pha000044.txt.gz	Respiratory diseases
SC_G_491	Percent predicted FEV1 for latest exam (FBAT, adjusted for multiple covariates)	EUR	1217	/	/	59997	17903307	2007	ftp://ftp.ncbi.nlm.nih.gov/dbgap/studies/phs000342/analyses/phs000342.pha000047.txt.gz	Respiratory diseases
SC_G_492	Percent predicted FEV1 for latest exam (GEE, adjusted for multiple covariates)	EUR	1217	/	/	61302	17903307	2007	ftp://ftp.ncbi.nlm.nih.gov/dbgap/studies/phs000342/analyses/phs000342.pha000048.txt.gz	Respiratory diseases
SC_G_493	Percent predicted FVC for latest exam (FBAT, adjusted for multiple covariates)	EUR	1217	/	/	59997	17903307	2007	ftp://ftp.ncbi.nlm.nih.gov/dbgap/studies/phs000342/analyses/phs000342.pha000051.txt.gz	Respiratory diseases
SC_G_494	Percent predicted FVC for latest exam (GEE, adjusted for multiple covariates)	EUR	1217	/	/	61302	17903307	2007	ftp://ftp.ncbi.nlm.nih.gov/dbgap/studies/phs000342/analyses/phs000342.pha000052.txt.gz	Respiratory diseases
SC_G_495	Percent predicted FEV1/FVC for latest exam (FBAT, adjusted for multiple covariates)	EUR	1217	/	/	59997	17903307	2007	ftp://ftp.ncbi.nlm.nih.gov/dbgap/studies/phs000342/analyses/phs000342.pha000055.txt.gz	Respiratory diseases
SC_G_496	Percent predicted FEV1/FVC for latest exam (GEE, adjusted for multiple covariates)	EUR	1217	/	/	61302	17903307	2007	ftp://ftp.ncbi.nlm.nih.gov/dbgap/studies/phs000342/analyses/phs000342.pha000056.txt.gz	Respiratory diseases
SC_G_497	Residual from predicted FEF25-75 for latest exam (FBAT, adjusted for multiple covariates)	EUR	1212	/	/	59984	17903307	2007	ftp://ftp.ncbi.nlm.nih.gov/dbgap/studies/phs000342/analyses/phs000342.pha000059.txt.gz	Respiratory diseases
SC_G_498	Residual from predicted FEF25-75 for latest exam (GEE, adjusted for multiple covariates)	EUR	1212	/	/	61297	17903307	2007	ftp://ftp.ncbi.nlm.nih.gov/dbgap/studies/phs000342/analyses/phs000342.pha000060.txt.gz	Respiratory diseases
SC_G_499	Residual from predicted FEF25-75/FVC for latest exam (FBAT, adjusted for multiple covariates)	EUR	1212	/	/	59997	17903307	2007	ftp://ftp.ncbi.nlm.nih.gov/dbgap/studies/phs000342/analyses/phs000342.pha000063.txt.gz	Respiratory diseases
SC_G_500	Residual from predicted FEF25-75/FVC for latest exam (GEE, adjusted for multiple covariates)	EUR	1212	/	/	61297	17903307	2007	ftp://ftp.ncbi.nlm.nih.gov/dbgap/studies/phs000342/analyses/phs000342.pha000064.txt.gz	Respiratory diseases
SC_G_501	Residual from predicted FEV1 for latest exam (FBAT, adjusted for multiple covariates)	EUR	1217	/	/	59997	17903307	2007	ftp://ftp.ncbi.nlm.nih.gov/dbgap/studies/phs000342/analyses/phs000342.pha000067.txt.gz	Respiratory diseases
SC_G_502	Residual from predicted FEV1 for latest exam (GEE, adjusted for multiple covariates)	EUR	1217	/	/	61302	17903307	2007	ftp://ftp.ncbi.nlm.nih.gov/dbgap/studies/phs000342/analyses/phs000342.pha000068.txt.gz	Respiratory diseases
SC_G_503	Residual from predicted FVC for latest exam (FBAT, adjusted for multiple covariates)	EUR	1217	/	/	59997	17903307	2007	ftp://ftp.ncbi.nlm.nih.gov/dbgap/studies/phs000342/analyses/phs000342.pha000071.txt.gz	Respiratory diseases
SC_G_504	Residual from predicted FVC for latest exam (GEE, adjusted for multiple covariates)	EUR	1217	/	/	61302	17903307	2007	ftp://ftp.ncbi.nlm.nih.gov/dbgap/studies/phs000342/analyses/phs000342.pha000072.txt.gz	Respiratory diseases
SC_G_505	Residual from predicted FEV1/FVC for latest exam (FBAT, adjusted for multiple covariates)	EUR	1217	/	/	59997	17903307	2007	ftp://ftp.ncbi.nlm.nih.gov/dbgap/studies/phs000342/analyses/phs000342.pha000075.txt.gz	Respiratory diseases
SC_G_506	Residual from predicted FEV1/FVC for latest exam (GEE, adjusted for multiple covariates)	EUR	1217	/	/	61302	17903307	2007	ftp://ftp.ncbi.nlm.nih.gov/dbgap/studies/phs000342/analyses/phs000342.pha000076.txt.gz	Respiratory diseases
SC_G_546	Fibrotic idiopathic interstitial pneumonias	EUR	6299	1616	4683	20084	23583980	2013	ftp://ftp.ncbi.nlm.nih.gov/dbgap/studies/phs000751/analyses/phs000751.pha003858.txt.gz	Respiratory diseases
DGWAS-6895	Abnormal granulation tissue (PheCode 701.5)	EUR	456348			9886868	34737426	2021	http://ftp.ebi.ac.uk/pub/databases/gwas/summary_statistics/GCST90044001-GCST90045000/GCST90044523	Skin diseases
DGWAS-1287	Acrodermatitis continua	EUR	397624	60	397564	21305055	-	2023	https://storage.googleapis.com/finngen-public-data-r10/summary_stats/finngen_R10_L12_PSORI_ACRODERM.gz	Skin diseases
DGWAS-75	Actinic keratosis	EUR	410699	12094	398605	21306349	-	2023	https://storage.googleapis.com/finngen-public-data-r10/summary_stats/finngen_R10_L12_ACTINKERA.gz	Skin diseases
DGWAS-640	Allergic contact dermatitis	EUR	371795	4749	367046	21306237	-	2023	https://storage.googleapis.com/finngen-public-data-r10/summary_stats/finngen_R10_L12_ALLERGICCONTACT.gz	Skin diseases
DGWAS-1845	Allergic contact dermatitis due to drugs in contact with skin	EUR	412181	624	411557	21277435	-	2023	https://storage.googleapis.com/finngen-public-data-r10/summary_stats/finngen_R10_ALLERGIC_CONTACT_DERMA_DRUGS_CONTACT_W_SKIN.gz	Skin diseases
DGWAS-448	Allergic urticaria	EUR	400823	2619	398204	21306313	-	2023	https://storage.googleapis.com/finngen-public-data-r10/summary_stats/finngen_R10_L12_URTICA_ALLERG.gz	Skin diseases
DGWAS-5493	Atopic dermatitis	EAS	212036	2385	209651	13791467	-	2019	https://gwas.mrcieu.ac.uk/files/bbj-a-90.vcf.gz	Skin diseases
DGWAS-6002	Atopic dermatitis	EUR	796661			11831932	34454985	2021	http://ftp.ebi.ac.uk/pub/databases/gwas/summary_statistics/GCST90027001-GCST90028000/GCST90027161	Skin diseases
DGWAS-508	Atrophic disorders of skin	EUR	389802	4293	385509	21306296	-	2023	https://storage.googleapis.com/finngen-public-data-r10/summary_stats/finngen_R10_L12_ATROPHICSKIN.gz	Skin diseases
DGWAS-391	Bullous disorders	EUR	412181	1649	410532	21306324	-	2023	https://storage.googleapis.com/finngen-public-data-r10/summary_stats/finngen_R10_L12_BULLOUS.gz	Skin diseases
DGWAS-842	Bullous pemphigoid	EUR	411084	552	410532	21306065	-	2023	https://storage.googleapis.com/finngen-public-data-r10/summary_stats/finngen_R10_L12_PEMPHIGOID_BULL.gz	Skin diseases
DGWAS-6870	Cellulitis and abscess of face/neck (PheCode 681.2)	EUR	456348			9886868	34737426	2021	http://ftp.ebi.ac.uk/pub/databases/gwas/summary_statistics/GCST90044001-GCST90045000/GCST90044496	Skin diseases
DGWAS-6873	Cellulitis and abscess of foot, toe (PheCode 681.6)	EUR	456348			9886868	34737426	2021	http://ftp.ebi.ac.uk/pub/databases/gwas/summary_statistics/GCST90044001-GCST90045000/GCST90044499	Skin diseases
DGWAS-6874	Cellulitis and abscess of trunk (PheCode 681.7)	EUR	456348			9886868	34737426	2021	http://ftp.ebi.ac.uk/pub/databases/gwas/summary_statistics/GCST90044001-GCST90045000/GCST90044500	Skin diseases
DGWAS-7028	Chronic dermatitis due to solar radiation (PheCode 938.2)	EUR	456348			8785478	34737426	2021	http://ftp.ebi.ac.uk/pub/databases/gwas/summary_statistics/GCST90044001-GCST90045000/GCST90044680	Skin diseases
DGWAS-6904	Chronic ulcer of skin (PheCode 707)	EUR	456348			9886868	34737426	2021	http://ftp.ebi.ac.uk/pub/databases/gwas/summary_statistics/GCST90044001-GCST90045000/GCST90044533	Skin diseases
DGWAS-1336	Chronic ulcer of skin, not elsewhere classified	EUR	387510	2001	385509	21304895	-	2023	https://storage.googleapis.com/finngen-public-data-r10/summary_stats/finngen_R10_L12_CHRONICULCEROFSKIN.gz	Skin diseases
DGWAS-43	Dermatitis and eczema	EUR	412181	45135	367046	21306349	-	2023	https://storage.googleapis.com/finngen-public-data-r10/summary_stats/finngen_R10_L12_DERMATITISECZEMA.gz	Skin diseases
DGWAS-850	Dermatitis due to ingested food	EUR	368170	1124	367046	21306060	-	2023	https://storage.googleapis.com/finngen-public-data-r10/summary_stats/finngen_R10_L12_FOODDERMAT.gz	Skin diseases
DGWAS-6009	Dermatologic disease	EUR	459279			11831932	29892013	2018	http://ftp.ebi.ac.uk/pub/databases/gwas/summary_statistics/GCST90029001-GCST90030000/GCST90029020	Skin diseases
DGWAS-6900	Diseases of hair and hair follicles (PheCode 704)	EUR	456348			9886868	34737426	2021	http://ftp.ebi.ac.uk/pub/databases/gwas/summary_statistics/GCST90044001-GCST90045000/GCST90044529	Skin diseases
DGWAS-6881	Disorder of skin and subcutaneous tissue, not otherwise specified (PheCode 689)	EUR	456348			9886868	34737426	2021	http://ftp.ebi.ac.uk/pub/databases/gwas/summary_statistics/GCST90044001-GCST90045000/GCST90044509	Skin diseases
DGWAS-264	Disorders of skin appendages	EUR	412181	18076	394105	21306344	-	2023	https://storage.googleapis.com/finngen-public-data-r10/summary_stats/finngen_R10_L12_DISORDSKINAPPENDIX.gz	Skin diseases
DGWAS-6006	Eczema	EUR	461199			11831932	29892013	2018	http://ftp.ebi.ac.uk/pub/databases/gwas/summary_statistics/GCST90029001-GCST90030000/GCST90029017	Skin diseases
DGWAS-851	Erythema intertrigo	EUR	367686	640	367046	21306059	-	2023	https://storage.googleapis.com/finngen-public-data-r10/summary_stats/finngen_R10_L12_ERYT_INTERTRIG.gz	Skin diseases
DGWAS-639	Erythema nodosum	EUR	399108	904	398204	21306237	-	2023	https://storage.googleapis.com/finngen-public-data-r10/summary_stats/finngen_R10_L12_ERYTHEMANODOSUM.gz	Skin diseases
DGWAS-1326	Exfoliative dermatitis	EUR	367371	325	367046	21304966	-	2023	https://storage.googleapis.com/finngen-public-data-r10/summary_stats/finngen_R10_L12_EXFOLIATIVE.gz	Skin diseases
DGWAS-211	Follicular cysts of skin and subcutaneous tissue	EUR	400115	6010	394105	21306348	-	2023	https://storage.googleapis.com/finngen-public-data-r10/summary_stats/finngen_R10_L12_FOLLICULARCYST.gz	Skin diseases
DGWAS-1323	Folliculitis decalvans	EUR	394160	55	394105	21304970	-	2023	https://storage.googleapis.com/finngen-public-data-r10/summary_stats/finngen_R10_L12_FOLLICULITDECALV.gz	Skin diseases
DGWAS-849	Foreign body granuloma of skin and subcutaneous tissue	EUR	385604	95	385509	21306060	-	2023	https://storage.googleapis.com/finngen-public-data-r10/summary_stats/finngen_R10_L12_FOREIGNBODYGRANULOMA.gz	Skin diseases
DGWAS-507	Granuloma annulare	EUR	385903	394	385509	21306296	-	2023	https://storage.googleapis.com/finngen-public-data-r10/summary_stats/finngen_R10_L12_GRANUANNU.gz	Skin diseases
DGWAS-638	Granulomatous disorders of skin and subcutaneous tissue	EUR	386256	747	385509	21306238	-	2023	https://storage.googleapis.com/finngen-public-data-r10/summary_stats/finngen_R10_L12_GRANULOMATOUSSKIN.gz	Skin diseases
DGWAS-7396	Hematological or dermatological disease	Not Reported	484598			2328683	33959723	NA	http://ftp.ebi.ac.uk/pub/databases/gwas/summary_statistics/GCST90038001-GCST90039000/GCST90038602	Skin diseases
DGWAS-6901	Hidradenitis (PheCode 705.3)	EUR	456348			9886868	34737426	2021	http://ftp.ebi.ac.uk/pub/databases/gwas/summary_statistics/GCST90044001-GCST90045000/GCST90044530	Skin diseases
DGWAS-637	Hidradenitis suppurativa	EUR	395175	1070	394105	21306238	-	2023	https://storage.googleapis.com/finngen-public-data-r10/summary_stats/finngen_R10_L12_HIDRADENITISSUP.gz	Skin diseases
DGWAS-6428	ICD10 C44.8: Overlapping lesion of skin	EUR	456348			11831932	34737426	2021	http://ftp.ebi.ac.uk/pub/databases/gwas/summary_statistics/GCST90043001-GCST90044000/GCST90043879	Skin diseases
DGWAS-213	Lichen ruber planus, wide definition including periferal and oral lichen planus	EUR	412181	6411	405770	21306348	-	2023	https://storage.googleapis.com/finngen-public-data-r10/summary_stats/finngen_R10_K11_LICHEN_PLANUS_WIDE.gz	Skin diseases
DGWAS-1308	Localized scleroderma [morphea]	EUR	385903	394	385509	21305007	-	2023	https://storage.googleapis.com/finngen-public-data-r10/summary_stats/finngen_R10_L12_LOCALSCLERODERMA.gz	Skin diseases
DGWAS-293	Melanocytic naevi	EUR	412181	9976	402205	21306341	-	2023	https://storage.googleapis.com/finngen-public-data-r10/summary_stats/finngen_R10_CD2_BENIGN_MELANOCYTIC.gz	Skin diseases
DGWAS-1758	Melanocytic naevi of eyelid, including canthus	EUR	412181	255	411926	21295546	-	2023	https://storage.googleapis.com/finngen-public-data-r10/summary_stats/finngen_R10_CD2_BENIGN_MELANOCYTIC_EYELID.gz	Skin diseases
DGWAS-1756	Melanocytic naevi of lip	EUR	412181	251	411930	21295580	-	2023	https://storage.googleapis.com/finngen-public-data-r10/summary_stats/finngen_R10_CD2_BENIGN_MELANOCYTIC_LIP.gz	Skin diseases
DGWAS-716	Melanocytic naevi of lower limb, including hip	EUR	412181	1227	410954	21306159	-	2023	https://storage.googleapis.com/finngen-public-data-r10/summary_stats/finngen_R10_CD2_BENIGN_MELANOCYTIC_LOWERLIMB.gz	Skin diseases
DGWAS-1755	Melanocytic naevi of scalp and neck	EUR	412181	680	411501	21295944	-	2023	https://storage.googleapis.com/finngen-public-data-r10/summary_stats/finngen_R10_CD2_BENIGN_MELANOCYTIC_SCALPNECK.gz	Skin diseases
DGWAS-1754	Melanocytic naevi of upper limb, including shoulder	EUR	412181	633	411548	21296083	-	2023	https://storage.googleapis.com/finngen-public-data-r10/summary_stats/finngen_R10_CD2_BENIGN_MELANOCYTIC_UPPERLIMB.gz	Skin diseases
DGWAS-715	Melanocytic naevi, other sites/unspecified	EUR	412181	2258	409923	21306160	-	2023	https://storage.googleapis.com/finngen-public-data-r10/summary_stats/finngen_R10_CD2_BENIGN_MELANOCYTIC_NOS.gz	Skin diseases
DGWAS-1333	Nummular dermatitis	EUR	369444	2398	367046	21304918	-	2023	https://storage.googleapis.com/finngen-public-data-r10/summary_stats/finngen_R10_L12_DERM_NUMMULAR.gz	Skin diseases
DGWAS-840	Other prurigo	EUR	367356	310	367046	21306066	-	2023	https://storage.googleapis.com/finngen-public-data-r10/summary_stats/finngen_R10_L12_PRURIGONAS.gz	Skin diseases
DGWAS-1346	Other acantholytic disorders	EUR	410598	66	410532	21304820	-	2023	https://storage.googleapis.com/finngen-public-data-r10/summary_stats/finngen_R10_L12_ACANTHOLYTIC.gz	Skin diseases
DGWAS-845	Other acute skin changes due to ultraviolet radiation	EUR	399678	1073	398605	21306063	-	2023	https://storage.googleapis.com/finngen-public-data-r10/summary_stats/finngen_R10_L12_OTHACUSKINSUN.gz	Skin diseases
DGWAS-1339	Other and unspecified atrophic disorders of skin	EUR	385633	124	385509	21304878	-	2023	https://storage.googleapis.com/finngen-public-data-r10/summary_stats/finngen_R10_L12_ATROPHICSKINNAS.gz	Skin diseases
DGWAS-222	Other and unspecified dermatitis	EUR	391357	24311	367046	21306347	-	2023	https://storage.googleapis.com/finngen-public-data-r10/summary_stats/finngen_R10_L12_DERMATITISNAS.gz	Skin diseases
DGWAS-1290	Other and unspecified disorders of pigmentation	EUR	385701	192	385509	21305044	-	2023	https://storage.googleapis.com/finngen-public-data-r10/summary_stats/finngen_R10_L12_PIGMENTNAS.gz	Skin diseases
DGWAS-853	Other and unspecified epidermal thickening	EUR	386271	762	385509	21306058	-	2023	https://storage.googleapis.com/finngen-public-data-r10/summary_stats/finngen_R10_L12_EPIDERMTHICKNAS.gz	Skin diseases
DGWAS-1322	Other and unspecified granulomatous disorders of skin and subcutaneous tissue	EUR	385607	98	385509	21304971	-	2023	https://storage.googleapis.com/finngen-public-data-r10/summary_stats/finngen_R10_L12_GRANULOMASKINNAS.gz	Skin diseases
DGWAS-1315	Other and unspecified hypertrophic disorders of skin	EUR	385672	163	385509	21304994	-	2023	https://storage.googleapis.com/finngen-public-data-r10/summary_stats/finngen_R10_L12_HYPERTROPHICNAS.gz	Skin diseases
DGWAS-1294	Other and unspecified pemphigus	EUR	410615	83	410532	21305031	-	2023	https://storage.googleapis.com/finngen-public-data-r10/summary_stats/finngen_R10_L12_PEMPHIGUS_NAS.gz	Skin diseases
DGWAS-326	Other and unspecified urticaria	EUR	405190	6986	398204	21306335	-	2023	https://storage.googleapis.com/finngen-public-data-r10/summary_stats/finngen_R10_L12_URTICA_NAS.gz	Skin diseases
DGWAS-1278	Other and unspecified vasculitis limited to skin	EUR	386156	647	385509	21305109	-	2023	https://storage.googleapis.com/finngen-public-data-r10/summary_stats/finngen_R10_L12_VASCULITISNAS.gz	Skin diseases
DGWAS-1302	Other disorders of skin and subcutaneous tissue, not elsewhere classified	EUR	390266	4757	385509	21305017	-	2023	https://storage.googleapis.com/finngen-public-data-r10/summary_stats/finngen_R10_L12_OTHERDISSKINANDSUBCUTIS.gz	Skin diseases
DGWAS-6882	Other dyschromia (PheCode 694.2)	EUR	456348			9886868	34737426	2021	http://ftp.ebi.ac.uk/pub/databases/gwas/summary_statistics/GCST90044001-GCST90045000/GCST90044510	Skin diseases
DGWAS-1331	Other epidermal thickening	EUR	386753	1244	385509	21304927	-	2023	https://storage.googleapis.com/finngen-public-data-r10/summary_stats/finngen_R10_L12_EPIDERMALTHICKOTH.gz	Skin diseases
DGWAS-1329	Other erythematous conditions	EUR	399169	965	398204	21304954	-	2023	https://storage.googleapis.com/finngen-public-data-r10/summary_stats/finngen_R10_L12_ERYTHEMATOUSOTH.gz	Skin diseases
DGWAS-1325	Other follicular disorders	EUR	396279	2174	394105	21304966	-	2023	https://storage.googleapis.com/finngen-public-data-r10/summary_stats/finngen_R10_L12_FOLICULAROTH.gz	Skin diseases
DGWAS-1316	Other hypertrichosis	EUR	394194	89	394105	21304993	-	2023	https://storage.googleapis.com/finngen-public-data-r10/summary_stats/finngen_R10_L12_HYPERTICHNAS.gz	Skin diseases
DGWAS-1320	Other nonscarring hair loss	EUR	394332	227	394105	21304988	-	2023	https://storage.googleapis.com/finngen-public-data-r10/summary_stats/finngen_R10_L12_HAIRLOSSNONSCAR.gz	Skin diseases
DGWAS-818	Panniculitis affecting regions of neck and back	EUR	295975	1205	294770	21306084	-	2023	https://storage.googleapis.com/finngen-public-data-r10/summary_stats/finngen_R10_M13_PANNICULITIS.gz	Skin diseases
DGWAS-1234	Panniculitis, unspecified	EUR	299898	292	299606	21305257	-	2023	https://storage.googleapis.com/finngen-public-data-r10/summary_stats/finngen_R10_M13_PANNICULITISNAS.gz	Skin diseases
DGWAS-1293	Pemphigus vulgaris	EUR	410593	61	410532	21305034	-	2023	https://storage.googleapis.com/finngen-public-data-r10/summary_stats/finngen_R10_L12_PEMPHIGUS_VULG.gz	Skin diseases
DGWAS-6877	Pilonidal cyst (PheCode 686.3)	EUR	456348			9886868	34737426	2021	http://ftp.ebi.ac.uk/pub/databases/gwas/summary_statistics/GCST90044001-GCST90045000/GCST90044503	Skin diseases
DGWAS-1297	Pityriasis lichenoides chronica	EUR	397676	112	397564	21305025	-	2023	https://storage.googleapis.com/finngen-public-data-r10/summary_stats/finngen_R10_L12_PARAPSO_PITYLICHCHRON.gz	Skin diseases
DGWAS-634	Pityriasis rosea	EUR	397774	210	397564	21306241	-	2023	https://storage.googleapis.com/finngen-public-data-r10/summary_stats/finngen_R10_L12_PITYROCHEA.gz	Skin diseases
DGWAS-841	Polymorphous light eruption	EUR	398820	215	398605	21306066	-	2023	https://storage.googleapis.com/finngen-public-data-r10/summary_stats/finngen_R10_L12_POLYMORPHLIGHTERUPT.gz	Skin diseases
DGWAS-6891	Pruritus and related conditions (PheCode 698)	EUR	456348			9886868	34737426	2021	http://ftp.ebi.ac.uk/pub/databases/gwas/summary_statistics/GCST90044001-GCST90045000/GCST90044519	Skin diseases
DGWAS-69	Psoriasis	EUR	407876	10312	397564	21306349	-	2023	https://storage.googleapis.com/finngen-public-data-r10/summary_stats/finngen_R10_L12_PSORIASIS.gz	Skin diseases
DGWAS-348	Psoriasis (vulgaris), strict definition	EUR	398465	901	397564	21306332	-	2023	https://storage.googleapis.com/finngen-public-data-r10/summary_stats/finngen_R10_PSORI_STRICT.gz	Skin diseases
DGWAS-6887	Psoriasis vulgaris (PheCode 696.41)	EUR	456348			9886868	34737426	2021	http://ftp.ebi.ac.uk/pub/databases/gwas/summary_statistics/GCST90044001-GCST90045000/GCST90044515	Skin diseases
DGWAS-1286	Pyoderma gangrenosum	EUR	385677	168	385509	21305055	-	2023	https://storage.googleapis.com/finngen-public-data-r10/summary_stats/finngen_R10_L12_PYODERMAGANGRENOSUM.gz	Skin diseases
DGWAS-6893	Scar conditions and fibrosis of skin (PheCode 701.2)	EUR	456348			9886868	34737426	2021	http://ftp.ebi.ac.uk/pub/databases/gwas/summary_statistics/GCST90044001-GCST90045000/GCST90044521	Skin diseases
DGWAS-6897	Seborrheic keratosis (PheCode 702.2)	EUR	456348			9886868	34737426	2021	http://ftp.ebi.ac.uk/pub/databases/gwas/summary_statistics/GCST90044001-GCST90045000/GCST90044526	Skin diseases
DGWAS-506	Seborrhoeic dermatitis	EUR	369995	2949	367046	21306296	-	2023	https://storage.googleapis.com/finngen-public-data-r10/summary_stats/finngen_R10_L12_SEBORRHOEIC.gz	Skin diseases
DGWAS-327	Seborrhoeic keratosis	EUR	392089	6580	385509	21306335	-	2023	https://storage.googleapis.com/finngen-public-data-r10/summary_stats/finngen_R10_L12_SEBORRKERAT.gz	Skin diseases
DGWAS-1282	Sunburn	EUR	398662	57	398605	21305094	-	2023	https://storage.googleapis.com/finngen-public-data-r10/summary_stats/finngen_R10_L12_SUNBURN.gz	Skin diseases
DGWAS-6886	Unspecified erythematous condition (PheCode 695.9)	EUR	456348			9886868	34737426	2021	http://ftp.ebi.ac.uk/pub/databases/gwas/summary_statistics/GCST90044001-GCST90045000/GCST90044514	Skin diseases
DGWAS-304	Urticaria	EUR	409391	11187	398204	21306339	-	2023	https://storage.googleapis.com/finngen-public-data-r10/summary_stats/finngen_R10_L12_URTICARIA.gz	Skin diseases
SC_G_068	Psoriasis	EUR	2716	1348	1368	440076	19680446	2009	ftp://ftp.ncbi.nlm.nih.gov/dbgap/studies/phs000019/analyses/phs000019.pha002855.txt.gz	Skin diseases
SC_G_142	Psoriasis	EUR	2821	1263	1558	541926	26743605	2015	http://www.urr.cat/software/archivos_descarga/PS_Assoc_Results.tar.gz	Skin diseases
SC_G_285	Male pattern baldness (BOLT LMM infinitesimal mixed model)	EUR	205327	/	/	19083754	30573740	2018	http://cnsgenomics.com/data/mpb/mpb_bolt_lmm_aut_x.tab.zip	Skin diseases
SC_G_286	Male pattern baldness (BOLT LMM non-infinitesimal mixed model)	EUR	205327	/	/	19083754	30573740	2018	http://cnsgenomics.com/data/mpb/mpb_bolt_lmm_aut_x.tab.zip	Skin diseases
SC_G_334	Baldness	EUR	52874	/	/	17350499	28196072	2017	http://www.psy.ed.ac.uk/ccace/downloads/Hagenaars2017_UKB_MPB_summary_results.zip	Skin diseases
SC_G_405	Double eyelid	EAS	5614	3545	2069	549759	29895819	2018	https://static-content.springer.com/esm/art%3A10.1038%2Fs41598-018-27145-2/MediaObjects/41598_2018_27145_MOESM6_ESM.txt	Skin diseases
SC_G_701	Male-specific factors - Hair/balding pattern: Pattern 1	EUR	176380	56514	119866	9851898	31427789	2019	https://broad-ukb-sumstats-us-east-1.s3.amazonaws.com/round2/additive-tsvs/2395_1.gwas.imputed_v3.both_sexes.tsv.bgz	Skin diseases
SC_G_703	Male-specific factors - Hair/balding pattern: Pattern 3	EUR	176380	47013	129367	9851898	31427789	2019	https://broad-ukb-sumstats-us-east-1.s3.amazonaws.com/round2/additive-tsvs/2395_3.gwas.imputed_v3.both_sexes.tsv.bgz	Skin diseases
SC_G_704	Male-specific factors - Hair/balding pattern: Pattern 4	EUR	176380	32228	144152	9851898	31427789	2019	https://broad-ukb-sumstats-us-east-1.s3.amazonaws.com/round2/additive-tsvs/2395_4.gwas.imputed_v3.both_sexes.tsv.bgz	Skin diseases
SC_G_005	Non-cancer illness code_ self-reported: diabetes	EUR	289307	15111	274196	10320953	31427789	2019	https://atlas.ctglab.nl/ukb2_sumstats/20002_1220_logistic.EUR.sumstats.MACfilt.txt.gz	Metabolic diseases
SC_G_027	Diagnoses - main ICD10: N39 Other disorders of urinary system	EUR	300791	11705	289086	10355982	31427789	2019	https://atlas.ctglab.nl/ukb2_sumstats/41202_N39_logistic.EUR.sumstats.MACfilt.txt.gz	Metabolic diseases
SC_G_028	Diagnoses - secondary ICD10: E11 Type 2 diabetes mellitus	EUR	244890	16673	228217	10154391	31427789	2019	https://atlas.ctglab.nl/ukb2_sumstats/41204_E11_logistic.EUR.sumstats.MACfilt.txt.gz	Metabolic diseases
SC_G_046	Chronic kidney disease	EUR	480698	41395	439303	9087706	31152163	2019	http://ckdgen.imbi.uni-freiburg.de/files/Wuttke2019/CKD_overall_EA_JW_20180223_nstud23.dbgap.txt.gz	Metabolic diseases
SC_G_050	Diabetes (diagnosed by doctor)	EUR	385420	18483	366937	10598160	31427789	2019	https://atlas.ctglab.nl/ukb2_sumstats/f.2443.0.0_logistic.EUR.sumstats.MACfilt.txt.gz	Metabolic diseases
SC_G_062	Polycystic ovary syndrome	EUR	24267	4138	20129	9295102	30566500	2018	https://www.repository.cam.ac.uk/bitstream/handle/1810/283491/PCOS_summary_data_19092018.tar.gz	Metabolic diseases
SC_G_066	Diabetic Nephropathy in Type 1 Diabetes	EUR	1630	789	841	356033	19252134	2009	ftp://ftp.ncbi.nlm.nih.gov/dbgap/studies/phs000018/analyses/phs000018.pha002852.txt.gz	Metabolic diseases
SC_G_067	Diabetic Nephropathy in Type 1 Diabetes	EUR	1705	820	885	358260	21277817	2011	ftp://ftp.ncbi.nlm.nih.gov/dbgap/studies/phs000018/analyses/phs000018.pha002864.txt.gz	Metabolic diseases
SC_G_079	Skin fluorescence	EUR	1082	/	/	42733	24934506	2014	ftp://ftp.ncbi.nlm.nih.gov/dbgap/studies/phs000086/analyses/phs000086.pha003859.txt.gz	Metabolic diseases
SC_G_080	Diabetic Nephropathy in Type 1 Diabetes	EUR	1889	943	946	203618	16775037	2006	ftp://ftp.ncbi.nlm.nih.gov/dbgap/studies/phs000088/analyses/phs000088.pha002866.txt.gz	Metabolic diseases
SC_G_084	Type 2 Diabetes	EUR	2335	1161	1174	298837	17463248	2007	ftp://ftp.ncbi.nlm.nih.gov/dbgap/studies/phs000100/analyses/phs000100.pha002839.txt.gz	Metabolic diseases
SC_G_093	Type 1 Diabetes	EUR	7982	3983	3999	503049	19430480	2009	ftp://ftp.ncbi.nlm.nih.gov/dbgap/studies/phs000180/analyses/phs000180.pha002862.txt.gz	Metabolic diseases
SC_G_102	Diabetes incidence (FBAT_ adjusted for age and sex)	EUR	1174	91	1083	59883	17903298	2007	ftp://ftp.ncbi.nlm.nih.gov/dbgap/studies/phs000342/analyses/phs000342.pha000415.txt.gz	Metabolic diseases
SC_G_103	Diabetes incidence (GEE_ adjusted for age and sex)	EUR	1174	91	1083	60533	17903298	2007	ftp://ftp.ncbi.nlm.nih.gov/dbgap/studies/phs000342/analyses/phs000342.pha000416.txt.gz	Metabolic diseases
SC_G_104	Diabetes incidence (FBAT_ adjusted for age_ sex and BMI)	EUR	1174	91	1083	59893	17903298	2007	ftp://ftp.ncbi.nlm.nih.gov/dbgap/studies/phs000342/analyses/phs000342.pha000417.txt.gz	Metabolic diseases
SC_G_105	Diabetes incidence (GEE_ adjusted for age_ sex and BMI)	EUR	1174	91	1083	60533	17903298	2007	ftp://ftp.ncbi.nlm.nih.gov/dbgap/studies/phs000342/analyses/phs000342.pha000418.txt.gz	Metabolic diseases
SC_G_106	Chronic kidney disease (at exam 7_ FBAT_ adjusted for age and sex)	EUR	1010	/	/	59889	17903292	2007	ftp://ftp.ncbi.nlm.nih.gov/dbgap/studies/phs000342/analyses/phs000342.pha001251.txt.gz	Metabolic diseases
SC_G_107	Chronic kidney disease (at exam 7_ GEE_ adjusted for age and sex)	EUR	1010	/	/	61004	17903292	2007	ftp://ftp.ncbi.nlm.nih.gov/dbgap/studies/phs000342/analyses/phs000342.pha001252.txt.gz	Metabolic diseases
SC_G_108	Chronic kidney disease (at exam 7_ FBAT_ adjusted for multivariable)	EUR	1010	/	/	59884	17903292	2007	ftp://ftp.ncbi.nlm.nih.gov/dbgap/studies/phs000342/analyses/phs000342.pha001253.txt.gz	Metabolic diseases
SC_G_109	Chronic kidney disease (at exam 7_ GEE_ adjusted for multivariable)	EUR	1010	/	/	60999	17903292	2007	ftp://ftp.ncbi.nlm.nih.gov/dbgap/studies/phs000342/analyses/phs000342.pha001254.txt.gz	Metabolic diseases
SC_G_149	Type 2 Diabetes	EUR	659256	62832	596424	5053015	30054458	2018	http://cnsgenomics.com/data/t2d/Xue_et_al_T2D_META_Nat_Commun_2018.gz	Metabolic diseases
SC_G_251	Thin vs extreme obese	EUR	2927	1456	1471	11179515	30677029	2019	https://ftp.ebi.ac.uk/pub/databases/gwas/summary_statistics/GCST007001-GCST008000/GCST007240/SCOOP_STILTS_ldcorrected.gz	Metabolic diseases
SC_G_252	Extreme obesity (childhood)	EUR	7916	1456	6460	11176816	30677029	2019	https://ftp.ebi.ac.uk/pub/databases/gwas/summary_statistics/GCST007001-GCST008000/GCST007241/SCOOP_UKHLS_ldcorrected.gz	Metabolic diseases
SC_G_253	Type 2 Diabetes	EUR	2931	1464	1467	381904	17463246	2007	https://ftp.ebi.ac.uk/pub/databases/gwas/summary_statistics/GCST000001-GCST001000/GCST000028/Saxena-17463246.txt	Metabolic diseases
SC_G_280	Insulin sensitivity index (adjusted for age, sex)	EUR	16753	/	/	2423203	27416945	2016	https://magicinvestigators.org/downloads/MAGIC_ISI_Model_1_AgeSexOnly.txt	Metabolic diseases
SC_G_281	Insulin sensitivity index (adjusted for age, sex. Bmi)	EUR	16753	/	/	2423190	27416945	2016	https://magicinvestigators.org/downloads/MAGIC_ISI_Model_2_AgeSexBMI.txt	Metabolic diseases
SC_G_282	Insulin sensitivity index (combined influence of the genotype effect adjusted for BMI and the interaction effect between the genotype and BMI on ISI)	EUR	16753	/	/	2422992	27416945	2016	https://magicinvestigators.org/downloads/MAGIC_ISI_Model_3_JMA.txt	Metabolic diseases
SC_G_292	Type 2 Diabetes	EUR	69033	12171	56862	2473119	22885922	2012	DIAGRAMv3.2012DEC17.zip	Metabolic diseases
SC_G_466	Diagnoses - secondary ICD10: E78 Disorders of lipoprotein metabolism and other lipidemias	EUR	244890	33242	211648	10154467	31427789	2019	https://atlas.ctglab.nl/ukb2_sumstats/41204_E78_logistic.EUR.sumstats.MACfilt.txt.gz	Metabolic diseases
SC_G_544	Hypertriglyceridemia	EUR	2240	1122	1118	548675	23505323	2013	ftp://ftp.ncbi.nlm.nih.gov/dbgap/studies/phs000618/analyses/phs000618.pha003829.txt.gz	Metabolic diseases
SC_G_561	Obesity class 1	EUR	98697	32858	65839	2379365	23563607	2013	http://portals.broadinstitute.org/collaboration/giant/images/4/42/GIANT_OBESITY_CLASS1_Stage1_Berndt2013_publicrelease_HapMapCeuFreq.txt.gz	Metabolic diseases
SC_G_562	Obesity class 2	EUR	72546	9889	62657	2330430	23563607	2013	http://portals.broadinstitute.org/collaboration/giant/images/a/a9/GIANT_OBESITY_CLASS2_Stage1_Berndt2013_publicrelease_HapMapCeuFreq.txt.gz	Metabolic diseases
SC_G_563	Obesity class 3	EUR	50364	2896	47468	2249795	23563607	2013	http://portals.broadinstitute.org/collaboration/giant/images/d/d0/GIANT_OBESITY_CLASS3_Stage1_Berndt2013_publicrelease_HapMapCeuFreq.txt.gz	Metabolic diseases
SC_G_604	Chronic kidney disease	EUR	62237	5807	56430	2730534	20383146	2010	http://ckdgen.imbi.uni-freiburg.de/files/Kottgen2010/CKDGen-CKD_meta_post.csv.gz	Metabolic diseases
SC_G_605	Chronic kidney disease	EUR	117165	12385	104780	2191133	26831199	2016	http://ckdgen.imbi.uni-freiburg.de/files/Pattaro2016/formatted_round3meta_CKD_overall_IV_2GC_b36_MAFget005_Nget50_20120725_b37.csv.gz	Metabolic diseases
SC_G_616	Type 2 Diabetes	AFR	4347	2633	1714	12148595	31049640	2019	https://ftp.ebi.ac.uk/pub/databases/gwas/summary_statistics/GCST008001-GCST009000/GCST008114/ChenJ_31049640	Metabolic diseases
SC_G_631	Type 2 Diabetes	EUR	44414	11645	32769	17508956	27398621	2016	DIAGRAM.Fuchsberger2016.Meta.2016JUL08.zip	Metabolic diseases
SC_G_632	Type 2 Diabetes	EUR	159208	26676	132532	12056346	28566273	2017	METAANALYSIS_DIAGRAM_SE1.zip	Metabolic diseases
SC_G_633	Type 2 Diabetes (adjusted for BMI)	EUR	159208	26676	132532	10994979	28566273	2017	METAANALYSIS_DIAGRAM_SE1.BMI.zip	Metabolic diseases
SC_G_634	Type 2 Diabetes	EUR	898130	74124	824006	23465121	30297969	2018	Mahajan.NatGenet2018b.T2D.European.zip	Metabolic diseases
SC_G_635	Type 2 Diabetes (adjusted for BMI)	EUR	898130	74124	824006	21635866	30297969	2018	Mahajan.NatGenet2018b.T2Dbmiadj.European.zip	Metabolic diseases
SC_G_638	Type 2 Diabetes	EAS	191764	36614	155150	12557761	30718926	2019	http://jenger.riken.jp/en/result	Metabolic diseases
SC_G_741	Diagnoses - main ICD10: R19 Oth symptoms and signs involving the dgstv sys and abdomen	EUR	300791	9464	291327	10350773	31427789	2019	https://broad-ukb-sumstats-us-east-1.s3.amazonaws.com/round2/additive-tsvs/R19.gwas.imputed_v3.both_sexes.tsv.bgz	Metabolic diseases
SC_G_743	Diagnoses - secondary ICD10: E66 Overweight and obesity	EUR	244890	9805	235085	10150754	31427789	2019	https://broad-ukb-sumstats-us-east-1.s3.amazonaws.com/round2/additive-tsvs/E66.gwas.imputed_v3.both_sexes.tsv.bgz	Metabolic diseases
SC_G_549	Antithrombotic agents	EUR	153639	67653	85986	7260522	31015401	2019	http://cnsgenomics.com/data/wu_et_al_2019_nc/23_medication-taking_GWAS_summary_statistics.tar.gz	External causes of diseases
SC_G_551	Antihypertensives	EUR	152380	6431	145949	7260522	31015401	2019	https://cnsgenomics.com/data/wu_et_al_2019_nc/23_medication-taking_GWAS_summary_statistics.tar.gz	External causes of diseases
SC_G_552	Beta blocking agents	EUR	224024	31700	192324	7260522	31015401	2019	https://cnsgenomics.com/data/wu_et_al_2019_nc/23_medication-taking_GWAS_summary_statistics.tar.gz	External causes of diseases
SC_G_553	Calcium channel blockers	EUR	204378	31904	172474	7260522	31015401	2019	https://cnsgenomics.com/data/wu_et_al_2019_nc/23_medication-taking_GWAS_summary_statistics.tar.gz	External causes of diseases
SC_G_554	Agents acting on the renin-angiotensin system	EUR	237530	62752	174778	7260522	31015401	2019	https://cnsgenomics.com/data/wu_et_al_2019_nc/23_medication-taking_GWAS_summary_statistics.tar.gz	External causes of diseases
SC_G_555	Anti-inflammatory and antirheumatic products, non-steroids	EUR	164520	74150	90370	7260522	31015401	2019	https://cnsgenomics.com/data/wu_et_al_2019_nc/23_medication-taking_GWAS_summary_statistics.tar.gz	External causes of diseases
SC_G_556	Antimigraine preparations	EUR	119844	5521	114323	7260522	31015401	2019	https://cnsgenomics.com/data/wu_et_al_2019_nc/23_medication-taking_GWAS_summary_statistics.tar.gz	External causes of diseases
SC_G_557	Antidepressants	EUR	304162	33757	270405	7260522	31015401	2019	https://cnsgenomics.com/data/wu_et_al_2019_nc/23_medication-taking_GWAS_summary_statistics.tar.gz	External causes of diseases
SC_G_558	Antihistamines for systemic use	EUR	151636	13984	137652	7260522	31015401	2019	https://cnsgenomics.com/data/wu_et_al_2019_nc/23_medication-taking_GWAS_summary_statistics.tar.gz	External causes of diseases
SC_G_712	Illnesses of father: Heart disease	EUR	355137	111358	243779	10520505	31427789	2019	https://broad-ukb-sumstats-us-east-1.s3.amazonaws.com/round2/additive-tsvs/20107_1.gwas.imputed_v3.both_sexes.v2.tsv.bgz	External causes of diseases
SC_G_713	Illnesses of father: Stroke	EUR	355137	52410	302727	10520505	31427789	2019	https://broad-ukb-sumstats-us-east-1.s3.amazonaws.com/round2/additive-tsvs/20107_2.gwas.imputed_v3.both_sexes.tsv.bgz	External causes of diseases
SC_G_718	Illnesses of father: Diabetes	EUR	355137	32516	322621	10520503	31427789	2019	https://broad-ukb-sumstats-us-east-1.s3.amazonaws.com/round2/additive-tsvs/20107_9.gwas.imputed_v3.both_sexes.v2.tsv.bgz	External causes of diseases
SC_G_719	Illnesses of father: Alzheimer's disease/dementia	EUR	355137	16071	339066	10518475	31427789	2019	https://broad-ukb-sumstats-us-east-1.s3.amazonaws.com/round2/additive-tsvs/20107_10.gwas.imputed_v3.both_sexes.v2.tsv.bgz	External causes of diseases
SC_G_720	Illnesses of father: Severe depression	EUR	355137	12957	342180	10515730	31427789	2019	https://broad-ukb-sumstats-us-east-1.s3.amazonaws.com/round2/additive-tsvs/20107_12.gwas.imputed_v3.both_sexes.v2.tsv.bgz	External causes of diseases
SC_G_723	Illnesses of mother: Stroke	EUR	367939	50568	317371	10552592	31427789	2019	https://broad-ukb-sumstats-us-east-1.s3.amazonaws.com/round2/additive-tsvs/20110_2.gwas.imputed_v3.both_sexes.tsv.bgz	External causes of diseases
SC_G_728	Illnesses of mother: High blood pressure	EUR	367939	109410	258529	10552592	31427789	2019	https://broad-ukb-sumstats-us-east-1.s3.amazonaws.com/round2/additive-tsvs/20110_8.gwas.imputed_v3.both_sexes.v2.tsv.bgz	External causes of diseases
SC_G_729	Illnesses of mother: Diabetes	EUR	367939	33313	334626	10552590	31427789	2019	https://broad-ukb-sumstats-us-east-1.s3.amazonaws.com/round2/additive-tsvs/20110_9.gwas.imputed_v3.both_sexes.tsv.bgz	External causes of diseases
SC_G_730	Illnesses of mother: Alzheimer's disease/dementia	EUR	367939	30407	337532	10552552	31427789	2019	https://broad-ukb-sumstats-us-east-1.s3.amazonaws.com/round2/additive-tsvs/20110_10.gwas.imputed_v3.both_sexes.tsv.bgz	External causes of diseases
SC_G_731	Illnesses of mother: Severe depression	EUR	367939	23864	344075	10552468	31427789	2019	https://broad-ukb-sumstats-us-east-1.s3.amazonaws.com/round2/additive-tsvs/20110_12.gwas.imputed_v3.both_sexes.v2.tsv.bgz	External causes of diseases
SC_G_732	Illnesses of siblings: Heart disease	EUR	309116	30320	278796	10383971	31427789	2019	https://broad-ukb-sumstats-us-east-1.s3.amazonaws.com/round2/additive-tsvs/20111_1.gwas.imputed_v3.both_sexes.v2.tsv.bgz	External causes of diseases
SC_G_733	Illnesses of siblings: Stroke	EUR	309116	9641	299475	10370504	31427789	2019	https://broad-ukb-sumstats-us-east-1.s3.amazonaws.com/round2/additive-tsvs/20111_2.gwas.imputed_v3.both_sexes.tsv.bgz	External causes of diseases
SC_G_734	Illnesses of siblings: Breast cancer	EUR	309116	13287	295829	10381785	31427789	2019	https://broad-ukb-sumstats-us-east-1.s3.amazonaws.com/round2/additive-tsvs/20111_5.gwas.imputed_v3.both_sexes.v2.tsv.bgz	External causes of diseases
SC_G_736	Illnesses of siblings: Diabetes	EUR	309116	24974	284142	10383954	31427789	2019	https://broad-ukb-sumstats-us-east-1.s3.amazonaws.com/round2/additive-tsvs/20111_9.gwas.imputed_v3.both_sexes.v2.tsv.bgz	External causes of diseases
SC_G_737	Illnesses of siblings: Severe depression	EUR	309116	21672	287444	10383898	31427789	2019	https://broad-ukb-sumstats-us-east-1.s3.amazonaws.com/round2/additive-tsvs/20111_12.gwas.imputed_v3.both_sexes.v2.tsv.bgz	External causes of diseases
SC_G_746	Diagnoses - secondary ICD10: Z80 Family history of primary malignant neoplasm	EUR	244890	9709	235181	10150646	31427789	2019	https://broad-ukb-sumstats-us-east-1.s3.amazonaws.com/round2/additive-tsvs/Z80.gwas.imputed_v3.both_sexes.tsv.bgz	External causes of diseases
SC_G_747	Diagnoses - secondary ICD10: Z85 Personal history of malignant neoplasm	EUR	244890	22370	222520	10154428	31427789	2019	https://broad-ukb-sumstats-us-east-1.s3.amazonaws.com/round2/additive-tsvs/Z85.gwas.imputed_v3.both_sexes.tsv.bgz	External causes of diseases
SC_G_339	Insomnia	EUR	113006	32384	80622	12444915	28604731	2017	https://vu.data.surfsara.nl/index.php/s/3JZWMgdnErjLz62/download?path=%2F&files=Hammerschlag_NatGenet2017_insomnia_sumstats-full_090617.txt.gz	Neurological diseases
SC_G_341	Insomnia	EUR	386533	109402	277131	10862567	30804565	2019	https://vu.data.surfsara.nl/index.php/s/ACjPo9hYZPy2zxl/download?path=%2F&files=Insomnia_sumstats_Jansenetal.txt.gz	Neurological diseases
SC_G_338	Insomnia (female)	EUR	59367	19521	39846	12432936	28604731	2017	https://vu.data.surfsara.nl/index.php/s/3JZWMgdnErjLz62/download?path=%2F&files=Hammerschlag_NatGenet2017_insomnia_sumstats-females_090617.txt.gz	Neurological diseases
SC_G_340	Insomnia (male)	EUR	53639	12863	40776	12428591	28604731	2017	https://vu.data.surfsara.nl/index.php/s/3JZWMgdnErjLz62/download?path=%2F&files=Hammerschlag_NatGenet2017_insomnia_sumstats-males_090617.txt.gz	Neurological diseases
SC_G_343	Intelligence	EUR	269867	/	/	9295118	29942086	2018	https://vu.data.surfsara.nl/index.php/s/9tgwxmO5yosQkmb/download?path=%2F&files=SavageJansen_2018_intelligence_metaanalysis.txt	Mental disorders
SC_G_345	Intelligence	EUR	78308	/	/	12104294	28530673	2017	https://vu.data.surfsara.nl/index.php/s/RvXyh4h9cdnQ572/download?path=%2F&files=sumstats.txt.gz	Mental disorders
SC_G_654	Irritability	EUR	369232	104545	264687	10561682	31427789	2019	https://broad-ukb-sumstats-us-east-1.s3.amazonaws.com/round2/additive-tsvs/1940.gwas.imputed_v3.both_sexes.tsv.bgz	Mental disorders
SC_G_350	Irritability (IRR)	EUR	260369	/	/	10846943	29500382	2018	https://vu.data.surfsara.nl/index.php/s/nmWDVAUD4pXDArN/download?path=%2F&files=sumstats_neuro_f1940_ctg_format.txt.gz	Mental disorders
SC_G_059	Juvenile Absence Epilepsy (JAE)	EUR	24633	415	24218	4986340	30531953	2018	http://www.epigad.org/gwas_ilae2018_16loci/JAE_BOLT-LMM_final.gz	Neurological diseases
SC_G_060	Juvenile Myoclonic Epilepsy (JME)	EUR	25395	1177	24218	4983225	30531953	2018	http://www.epigad.org/gwas_ilae2018_16loci/JME_BOLT-LMM_final.gz	Neurological diseases
SC_G_446	Loneliness	EUR	445024	80134	364890	7745443	29970889	2018	https://www.repository.cam.ac.uk/bitstream/handle/1810/277812/Day_2018_NatComs_Social.tar.gz?sequence=1&isAllowed=y	Mental disorders
SC_G_445	Loneliness (MTAG)	EUR	487647	/	/	7723212	29970889	2018	https://www.repository.cam.ac.uk/bitstream/handle/1810/277812/Day_2018_NatComs_Social.tar.gz?sequence=1&isAllowed=y	Mental disorders
SC_G_661	Loneliness, isolation	EUR	380317	68379	311938	10589580	31427789	2019	https://broad-ukb-sumstats-us-east-1.s3.amazonaws.com/round2/additive-tsvs/2020.gwas.imputed_v3.both_sexes.tsv.bgz	Mental disorders
SC_G_357	Loneliness, isolation (LONE)	EUR	267190	/	/	10846943	29500382	2018	https://vu.data.surfsara.nl/index.php/s/nmWDVAUD4pXDArN/download?path=%2F&files=sumstats_neuro_f2020_ctg_format.txt.gz	Mental disorders
SC_G_399	Long sleep	EUR	339926	34184	305742	14661601	30846698	2019	https://personal.broadinstitute.org/mvon/longsumstats.txt.zip	Mental disorders
SC_G_674	Longest period of depression	EUR	54608	/	/	9005965	31427789	2019	https://broad-ukb-sumstats-us-east-1.s3.amazonaws.com/round2/additive-tsvs/4609_raw.gwas.imputed_v3.both_sexes.tsv.bgz	Mental disorders
SC_G_069	Major depressive disorder	EUR	3554	1754	1800	429431	17728769	2007	ftp://ftp.ncbi.nlm.nih.gov/dbgap/studies/phs000020/analyses/phs000020.pha002850.txt.gz	Mental disorders
SC_G_417	Major depressive disorder	EUR	18759	9240	9519	1232658	22472876	2013	pgc.mdd.clump.2012-04.txt	Mental disorders
SC_G_421	Major depressive disorder	EUR	173005	59851	113154	13554489	29700475	2018	https://figshare.com/ndownloader/files/28169508	Mental disorders
SC_G_368	Major depressive disorder (ICD-coded)	EUR	217584	8276	209308	7658352	29662059	2018	https://datashare.is.ed.ac.uk/bitstream/handle/10283/3036/UKBiobank_icdMDD_12Jan18.txt?sequence=3&isAllowed=y	Mental disorders
SC_G_534	Mean MMSE score for exam 5 and 7 (FBAT, adjusted for age)	EUR	1038	/	/	59836	17903295	2007	ftp://ftp.ncbi.nlm.nih.gov/dbgap/studies/phs000342/analyses/phs000342.pha001953.txt.gz	Mental disorders
SC_G_535	Mean MMSE score for exam 5 and 7 (GEE, adjusted for age)	EUR	1038	/	/	60972	17903295	2007	ftp://ftp.ncbi.nlm.nih.gov/dbgap/studies/phs000342/analyses/phs000342.pha001954.txt.gz	Mental disorders
SC_G_332	Memory	EUR	112067	/	/	17344579	27046643	2016	http://www.psy.ed.ac.uk/ccace/downloads/Davies_MP_2016.zip	Mental disorders
SC_G_653	Miserableness	EUR	379907	162526	217381	10589580	31427789	2019	https://broad-ukb-sumstats-us-east-1.s3.amazonaws.com/round2/additive-tsvs/1930.gwas.imputed_v3.both_sexes.tsv.bgz	Mental disorders
SC_G_349	Miserableness (MIS)	EUR	267050	/	/	10846943	29500382	2018	https://vu.data.surfsara.nl/index.php/s/nmWDVAUD4pXDArN/download?path=%2F&files=sumstats_neuro_f1930_ctg_format.txt.gz	Mental disorders
SC_G_536	MMSE score (at exam 5, FBAT, adjusted for age)	EUR	1038	/	/	59442	17903295	2007	ftp://ftp.ncbi.nlm.nih.gov/dbgap/studies/phs000342/analyses/phs000342.pha001955.txt.gz	Mental disorders
SC_G_537	MMSE score (at exam 5, GEE, adjusted for age)	EUR	1038	/	/	61039	17903295	2007	ftp://ftp.ncbi.nlm.nih.gov/dbgap/studies/phs000342/analyses/phs000342.pha001956.txt.gz	Mental disorders
SC_G_538	MMSE score (at exam 7, FBAT, adjusted for age)	EUR	1038	/	/	59636	17903295	2007	ftp://ftp.ncbi.nlm.nih.gov/dbgap/studies/phs000342/analyses/phs000342.pha001961.txt.gz	Mental disorders
SC_G_539	MMSE score (at exam 7, GEE, adjusted for age)	EUR	1038	/	/	61043	17903295	2007	ftp://ftp.ncbi.nlm.nih.gov/dbgap/studies/phs000342/analyses/phs000342.pha001962.txt.gz	Mental disorders
SC_G_652	Mood swings	EUR	377179	170180	206999	10579925	31427789	2019	https://broad-ukb-sumstats-us-east-1.s3.amazonaws.com/round2/additive-tsvs/1920.gwas.imputed_v3.both_sexes.tsv.bgz	Mental disorders
SC_G_348	Mood swings (MOOD)	EUR	265382	/	/	10846943	29500382	2018	https://vu.data.surfsara.nl/index.php/s/nmWDVAUD4pXDArN/download?path=%2F&files=sumstats_neuro_f1920_ctg_format.txt.gz	Mental disorders
SC_G_400	Morning person (binary)	EUR	403195	252287	150908	11977376	30696823	2019	https://personal.broadinstitute.org/mvon/morning_person_BOLT.output_HRC.only_plus.metrics_maf0.001_hwep1em12_info0.3_logORs.txt.gz	Mental disorders
SC_G_648	Morning/evening person (chronotype)	EUR	345148	/	/	10490463	31427789	2019	https://broad-ukb-sumstats-us-east-1.s3.amazonaws.com/round2/additive-tsvs/1180.gwas.imputed_v3.both_sexes.tsv.bgz	Mental disorders
SC_G_342	Morningness	EUR	345552	/	/	10862567	30804565	2019	https://vu.data.surfsara.nl/index.php/s/ACjPo9hYZPy2zxl/download?path=%2F&files=Morningness_sumstats_Jansenetal.txt.gz	Mental disorders
SC_G_090	Multiple Sclerosis	EUR	4293	1862	2431	190117	17660530	2007	ftp://ftp.ncbi.nlm.nih.gov/dbgap/studies/phs000139/analyses/phs000139.pha002854.txt.gz	Neurological diseases
SC_G_092	Multiple Sclerosis	EUR	1861	978	883	514391	19010793	2009	ftp://ftp.ncbi.nlm.nih.gov/dbgap/studies/phs000171/analyses/phs000171.pha002861.txt.gz	Neurological diseases
SC_G_657	Nervous feelings	EUR	376368	89149	287219	10579925	31427789	2019	https://broad-ukb-sumstats-us-east-1.s3.amazonaws.com/round2/additive-tsvs/1980.gwas.imputed_v3.both_sexes.tsv.bgz	Mental disorders
SC_G_353	Nervous feelings (NERV-FEEL)	EUR	264858	/	/	10846943	29500382	2018	https://vu.data.surfsara.nl/index.php/s/nmWDVAUD4pXDArN/download?path=%2F&files=sumstats_neuro_f1970_ctg_format.txt.gz	Mental disorders
SC_G_335	Neuroticism	EUR	329821	/	/	18485882	29255261	2018	http://www.psy.ed.ac.uk/ccace/downloads/Luciano_2017.zip	Mental disorders
SC_G_359	Neuroticism	EUR	390278	/	/	10849319	29942085	2018	https://vu.data.surfsara.nl/index.php/s/MeRm4304NooUp26/download?path=%2F&files=sumstats_neuroticism_ctg_format.txt.gz	Mental disorders
SC_G_411	Neuroticism (IRT)	EUR	63661	/	/	6949614	25993607	2015	https://www.dropbox.com/s/ql1en6s0kramxne/GPC-2.NEUROTICISM.zip?dl=0	Mental disorders
SC_G_408	Neuroticism (NEO-FFI)	EUR	17375	/	/	2305524	21173776	2012	https://www.dropbox.com/s/df3bifmk238ks2y/GPC-1.BigFiveNEO.zip?dl=0	Mental disorders
SC_G_371	Neuroticism general factor	EUR	270059	/	/	18485882	30867560	2019	https://datashare.is.ed.ac.uk/bitstream/handle/10283/3321/HillWD_30867560_General_factor_of_Neuroticism.txt.gz	Mental disorders
SC_G_685	Neuroticism score	EUR	312740	/	/	10399545	31427789	2019	https://broad-ukb-sumstats-us-east-1.s3.amazonaws.com/round2/additive-tsvs/20127_raw.gwas.imputed_v3.both_sexes.tsv.bgz	Mental disorders
SC_G_358	Neuroticism sum score	EUR	380506	/	/	10846943	29500382	2018	https://vu.data.surfsara.nl/index.php/s/nmWDVAUD4pXDArN/download?path=%2F&files=sumstats_neuro_sum_ctg_format.txt.gz	Mental disorders
SC_G_007	Non-cancer illness code_ self-reported: depression	EUR	289307	22055	267252	10321667	31427789	2019	https://atlas.ctglab.nl/ukb2_sumstats/20002_1286_logistic.EUR.sumstats.MACfilt.txt.gz	Mental disorders
SC_G_006	Non-cancer illness code_ self-reported: migraine	EUR	289307	11381	277926	10318262	31427789	2019	https://atlas.ctglab.nl/ukb2_sumstats/20002_1265_logistic.EUR.sumstats.MACfilt.txt.gz	Neurological diseases
SC_G_675	Number of depression episodes	EUR	49205	/	/	8946297	31427789	2019	https://broad-ukb-sumstats-us-east-1.s3.amazonaws.com/round2/additive-tsvs/4620.gwas.imputed_v3.both_sexes.tsv.bgz	Mental disorders
SC_G_393	Number of sleep episodes	EUR	84810	/	/	11984029	30952852	2019	https://personal.broadinstitute.org/mvon/accel_GWAS_all_BOLT.output_HRC.only_plus.metrics_maf0.001_hwep1em12_info0.3.txt.zip	Mental disorders
SC_G_697	Numeric memory test - Maximum digits remembered correctly	EUR	89799	/	/	9309858	31427789	2019	https://broad-ukb-sumstats-us-east-1.s3.amazonaws.com/round2/additive-tsvs/4269.gwas.imputed_v3.both_sexes.tsv.bgz	Mental disorders
SC_G_708	Pain type(s) experienced in last month: Headache	EUR	385698	77568	308130	10599054	31427789	2019	https://broad-ukb-sumstats-us-east-1.s3.amazonaws.com/round2/additive-tsvs/6159_1.gwas.imputed_v3.both_sexes.tsv.bgz	Neurological diseases
SC_G_709	Pain type(s) experienced in last month: Stomach or abdominal pain	EUR	385698	32823	352875	10599048	31427789	2019	https://broad-ukb-sumstats-us-east-1.s3.amazonaws.com/round2/additive-tsvs/6159_5.gwas.imputed_v3.both_sexes.tsv.bgz	Neurological diseases
SC_G_687	Pairs matching test - Number of correct matches in round	EUR	95708	/	/	9354853	31427789	2019	https://broad-ukb-sumstats-us-east-1.s3.amazonaws.com/round2/additive-tsvs/398.gwas.imputed_v3.both_sexes.tsv.bgz	Mental disorders
SC_G_688	Pairs matching test - Number of incorrect matches in round	EUR	95708	/	/	9354853	31427789	2019	https://broad-ukb-sumstats-us-east-1.s3.amazonaws.com/round2/additive-tsvs/399_raw.gwas.imputed_v3.both_sexes.tsv.bgz	Mental disorders
SC_G_689	Pairs matching test - Time to complete round	EUR	93074	/	/	9336150	31427789	2019	https://broad-ukb-sumstats-us-east-1.s3.amazonaws.com/round2/additive-tsvs/400_raw.gwas.imputed_v3.both_sexes.tsv.bgz	Mental disorders
SC_G_082	Parkinson Disease	EUR	537	267	270	396128	17052657	2006	ftp://ftp.ncbi.nlm.nih.gov/dbgap/studies/phs000089/analyses/phs000089.pha000004.txt.gz	Neurological diseases
SC_G_083	Parkinson disease	EUR	5691	1713	3978	453132	19915575	2009	ftp://ftp.ncbi.nlm.nih.gov/dbgap/studies/phs000089/analyses/phs000089.pha002868.txt.gz	Neurological diseases
SC_G_144	Parkinson disease	EUR	8477	4238	4239	2524368	22451204	2012	https://grasp.nhlbi.nih.gov/downloads/ResultsOctober2016/Pankratz/Pankratz_Parkinsons_22687-SuppTable1.txt	Neurological diseases
SC_G_081	Parkinson Disease (additive model)	EUR	537	267	270	395484	17052657	2006	ftp://ftp.ncbi.nlm.nih.gov/dbgap/studies/phs000089/analyses/phs000089.pha000003.txt.gz	Neurological diseases
SC_G_078	Parkinson disease (tier 2b)	EUR	1546	773	773	2630	16252231	2005	ftp://ftp.ncbi.nlm.nih.gov/dbgap/studies/phs000048/analyses/phs000048.pha002842.txt.gz	Neurological diseases
SC_G_076	Parkinson disease of sibling pairs (tier 1)	EUR	886	443	443	170319	16252231	2005	ftp://ftp.ncbi.nlm.nih.gov/dbgap/studies/phs000048/analyses/phs000048.pha002840.txt.gz	Neurological diseases
SC_G_640	Parkinson disease of sibling pairs (tier 1)	EUR	482730	33674	449056	17510617	BioRxiv: https://doi.org/10.1101/388165	2019	https://drive.google.com/open?id=1FZ9UL99LAqyWnyNBxxlx6qOUlfAnublN	Neurological diseases
SC_G_077	Parkinson disease of unrelated individuals (tier 2a)	EUR	664	332	332	2773	16252231	2005	ftp://ftp.ncbi.nlm.nih.gov/dbgap/studies/phs000048/analyses/phs000048.pha002841.txt.gz	Neurological diseases
SC_G_641	Parkinson's disease age at onset	EUR	34498	17996	16502	6813423	30957308	2019	https://t2m.io/WLhfhcA7	Neurological diseases
SC_G_245	Percentage improvement after 12 weeks of antidepressant treatment in MDD	EUR	2256	/	/	1183593	23377640	2013	https://ftp.ebi.ac.uk/pub/databases/gwas/summary_statistics/GCST001001-GCST002000/GCST001850/PhaCoGe_2013.zip	Mental disorders
SC_G_615	PGC cross disorder	EUR	61220	33332	27888	1249560	23453885	2013	pgc.cross.full.2013-03.zip	Mental disorders
SC_G_255	Posterior cortical atrophy	EUR	10840	293	10547	5770600	26993346	2016	https://ftp.ebi.ac.uk/pub/databases/gwas/summary_statistics/GCST003001-GCST004000/GCST003452/Autsms_PCA_MEGA_Solid_PCA_freq1_scr_Summary_Stats.zip	Neurological diseases
SC_G_613	Posttraumatic stress disorder	EUR	9537	2424	7113	11937975	28439101	2017	https://figshare.com/ndownloader/files/28169589	Mental disorders
SC_G_614	Posttraumatic stress disorder	AFR	9223	2479	6744	19061771	28439101	2017	https://figshare.com/ndownloader/files/28169568	Mental disorders
SC_G_369	Probable major dpressive disorder	EUR	174519	30603	143916	7666894	29662059	2018	https://datashare.is.ed.ac.uk/bitstream/handle/10283/3036/UKBiobank_probableMDD_12Jan18.txt?sequence=2&isAllowed=y	Mental disorders
SC_G_671	Prospective memory test - Duration screen displayed	EUR	128912	/	/	9580562	31427789	2019	https://broad-ukb-sumstats-us-east-1.s3.amazonaws.com/round2/additive-tsvs/4290_raw.gwas.imputed_v3.both_sexes.tsv.bgz	Mental disorders
SC_G_672	Prospective memory test - Number of attempts	EUR	128912	/	/	9580562	31427789	2019	https://broad-ukb-sumstats-us-east-1.s3.amazonaws.com/round2/additive-tsvs/4291.gwas.imputed_v3.both_sexes.tsv.bgz	Mental disorders
SC_G_670	Prospective memory test - Time to answer	EUR	128912	/	/	9580562	31427789	2019	https://broad-ukb-sumstats-us-east-1.s3.amazonaws.com/round2/additive-tsvs/4288_raw.gwas.imputed_v3.both_sexes.tsv.bgz	Mental disorders
SC_G_052	Proxy and clinically diagnosed Alzheimer_s disease	EUR	455258	71880	383378	13367269	30617256	2018	https://ctg.cncr.nl/documents/p1651/AD_sumstats_Jansenetal.txt.gz	Neurological diseases
SC_G_683	Reaction time test - Mean time to correctly identify matches	EUR	383748	/	/	10599054	31427789	2019	https://broad-ukb-sumstats-us-east-1.s3.amazonaws.com/round2/additive-tsvs/20023_raw.gwas.imputed_v3.both_sexes.tsv.bgz	Mental disorders
SC_G_246	Remission after 12 weeks of antidepressant treatment in MDD	EUR	2256	853	1403	1183840	23377640	2013	https://ftp.ebi.ac.uk/pub/databases/gwas/summary_statistics/GCST001001-GCST002000/GCST001850/PhaCoGe_2013.zip	Mental disorders
SC_G_662	Risk taking	EUR	372651	98694	273957	10570778	31427789	2019	https://broad-ukb-sumstats-us-east-1.s3.amazonaws.com/round2/additive-tsvs/2040.gwas.imputed_v3.both_sexes.tsv.bgz	Mental disorders
SC_G_047	Schizophrenia	EUR	105318	40675	64643	8171059	29483656	2018	http://walters.psycm.cf.ac.uk/clozuk_pgc2.meta.sumstats.txt.gz	Mental disorders
SC_G_074	Schizophrenia	EUR	2729	1351	1378	699700	17728769	2007	ftp://ftp.ncbi.nlm.nih.gov/dbgap/studies/phs000021/analyses/phs000021.pha002857.txt.gz	Mental disorders
SC_G_075	Schizophrenia	AFR	2149	1195	954	808952	17728769	2007	ftp://ftp.ncbi.nlm.nih.gov/dbgap/studies/phs000021/analyses/phs000021.pha002859.txt.gz	Mental disorders
SC_G_418	Schizophrenia	EUR	21856	9394	12462	1252761	21926974	2011	pgc.scz.clump.2012-04.txt	Mental disorders
SC_G_419	Schizophrenia	EUR	32143	13833	18310	9898078	23974872	2013	https://figshare.com/ndownloader/files/28169739	Mental disorders
SC_G_429	Schizophrenia	EUR	87491	33426	54065	8379106	29906448	2018	https://figshare.com/ndownloader/files/28198983	Mental disorders
SC_G_431	Schizophrenia vs Bipolar disorder	EUR	38855	/	/	9207070	29906448	2018	https://figshare.com/ndownloader/files/28198983	Mental disorders
SC_G_420	Schizophrenia/Bipolar disorder	EUR	39202	19779	19423	1252658	24280982	2014	https://figshare.com/ndownloader/files/28570554	Mental disorders
SC_G_430	Schizophrenia/Bipolar disorder	EUR	107620	53555	54065	9678399	29906448	2018	https://figshare.com/ndownloader/files/28198983	Mental disorders
SC_G_664	Seen a psychiatrist for nerves, anxiety, tension or depression	EUR	384700	44643	340057	10599053	31427789	2019	https://broad-ukb-sumstats-us-east-1.s3.amazonaws.com/round2/additive-tsvs/2100.gwas.imputed_v3.both_sexes.tsv.bgz	Mental disorders
SC_G_663	Seen doctor (GP) for nerves, anxiety, tension or depression	EUR	383771	132032	251739	10599054	31427789	2019	https://broad-ukb-sumstats-us-east-1.s3.amazonaws.com/round2/additive-tsvs/2090.gwas.imputed_v3.both_sexes.tsv.bgz	Mental disorders
SC_G_655	Sensitivity / hurt feelings	EUR	375272	208508	166764	10570778	31427789	2019	https://broad-ukb-sumstats-us-east-1.s3.amazonaws.com/round2/additive-tsvs/1950.gwas.imputed_v3.both_sexes.tsv.bgz	Mental disorders
SC_G_351	Sensitivity / hurt feelings (HURT)	EUR	264144	/	/	10846943	29500382	2018	https://vu.data.surfsara.nl/index.php/s/nmWDVAUD4pXDArN/download?path=%2F&files=sumstats_neuro_f1950_ctg_format.txt.gz	Mental disorders
SC_G_402	Short sleep	EUR	411934	106192	305742	14661601	30846698	2019	https://personal.broadinstitute.org/mvon/shortsumstats.txt.zip	Mental disorders
SC_G_389	Sleep durataion	EUR	91105	/	/	9770928	30531941	2018	https://ora.ox.ac.uk/objects/uuid:ff479f44-bf35-48b9-9e67-e690a2937b22/download_file?file_format=gzip&safe_filename=Doherty-2018-NatureComms-sleep-duration.csv.gz&type_of_work=Dataset	Mental disorders
SC_G_390	Sleep durataion (conditioning sex and BMI)	EUR	91105	/	/	9770928	30531941	2018	https://ora.ox.ac.uk/objects/uuid:ff479f44-bf35-48b9-9e67-e690a2937b22/download_file?file_format=gzip&safe_filename=Doherty-2018-NatureComms-sleep-duration-sexBMI.csv.gz&type_of_work=Dataset	Mental disorders
SC_G_336	Sleep duration	EUR	128266	/	/	16761225	27494321	2016	https://ftp.ebi.ac.uk/pub/databases/gwas/summary_statistics/GCST003001-GCST004000/GCST003839/Sleep_Duration_SIN_BOLT.output_plus.metrics_MAF0.001_HWE1E-5_qual0.4.txt	Mental disorders
SC_G_344	Sleep duration	EUR	384317	/	/	10862567	30804565	2019	https://vu.data.surfsara.nl/index.php/s/ACjPo9hYZPy2zxl/download?path=%2F&files=Sleepdur_sumstats_Jansenetal.txt.gz	Mental disorders
SC_G_403	Sleep duration	EUR	446118	/	/	14661601	30846698	2019	https://personal.broadinstitute.org/mvon/sleepdurationsumstats.txt.zip	Mental disorders
SC_G_647	Sleep duration	EUR	384225	/	/	10599054	31427789	2019	https://broad-ukb-sumstats-us-east-1.s3.amazonaws.com/round2/additive-tsvs/1160.gwas.imputed_v3.both_sexes.tsv.bgz	Mental disorders
SC_G_394	Sleep duration (mean)	EUR	85449	/	/	11983523	30952852	2019	https://personal.broadinstitute.org/mvon/accel_GWAS_all_BOLT.output_HRC.only_plus.metrics_maf0.001_hwep1em12_info0.3.txt.zip	Mental disorders
SC_G_395	Sleep duration (SD)	EUR	84441	/	/	11983980	30952852	2019	https://personal.broadinstitute.org/mvon/accel_GWAS_all_BOLT.output_HRC.only_plus.metrics_maf0.001_hwep1em12_info0.3.txt.zip	Mental disorders
SC_G_396	Sleep efficiency	EUR	84810	/	/	11984029	30952852	2019	https://personal.broadinstitute.org/mvon/accel_GWAS_all_BOLT.output_HRC.only_plus.metrics_maf0.001_hwep1em12_info0.3.txt.zip	Mental disorders
SC_G_397	Sleep midpoint	EUR	84810	/	/	11984029	30952852	2019	https://personal.broadinstitute.org/mvon/accel_GWAS_all_BOLT.output_HRC.only_plus.metrics_maf0.001_hwep1em12_info0.3.txt.zip	Mental disorders
SC_G_387	Sleep sedentary	EUR	91105	/	/	9770928	30531941	2018	https://ora.ox.ac.uk/objects/uuid:ff479f44-bf35-48b9-9e67-e690a2937b22/download_file?file_format=gzip&safe_filename=Doherty-2018-NatureComms-sedentary.csv.gz&type_of_work=Dataset	Mental disorders
SC_G_388	Sleep sedentary (conditioning sex and BMI)	EUR	91105	/	/	9770928	30531941	2018	https://ora.ox.ac.uk/objects/uuid:ff479f44-bf35-48b9-9e67-e690a2937b22/download_file?file_format=gzip&safe_filename=Doherty-2018-NatureComms-sedentary-sexBMI.csv.gz&type_of_work=Dataset	Mental disorders
SC_G_649	Sleeplessness / insomnia	EUR	386078	/	/	10599054	31427789	2019	https://broad-ukb-sumstats-us-east-1.s3.amazonaws.com/round2/additive-tsvs/1200.gwas.imputed_v3.both_sexes.tsv.bgz	Neurological diseases
SC_G_660	Suffer from 'nerves'	EUR	372273	79210	293063	10564477	31427789	2019	https://broad-ukb-sumstats-us-east-1.s3.amazonaws.com/round2/additive-tsvs/2010.gwas.imputed_v3.both_sexes.tsv.bgz	Mental disorders
SC_G_356	Suffer from 'nerves' (SUF-NERV)	EUR	262321	/	/	10846943	29500382	2018	https://vu.data.surfsara.nl/index.php/s/nmWDVAUD4pXDArN/download?path=%2F&files=sumstats_neuro_f2010_ctg_format.txt.gz	Mental disorders
SC_G_465	Symbol digit substitution test - Duration to entering value	EUR	95826	/	/	9356415	31427789	2019	https://atlas.ctglab.nl/ukb2_sumstats/f.20230.0.0_res.EUR.sumstats.MACfilt.txt.gz	Mental disorders
SC_G_464	Symbol digit substitution test - Number of symbol digit matches attempted	EUR	95669	/	/	9354853	31427789	2019	https://atlas.ctglab.nl/ukb2_sumstats/f.20195.0.0_res.EUR.sumstats.MACfilt.txt.gz	Mental disorders
SC_G_690	Symbol digit substitution test - Number of symbol digit matches made correctly	EUR	95669	/	/	9354853	31427789	2019	https://broad-ukb-sumstats-us-east-1.s3.amazonaws.com/round2/additive-tsvs/4282.gwas.imputed_v3.both_sexes.tsv.bgz	Mental disorders
SC_G_698	Tobacco smoking	EUR	97172	/	/	9365168	31427789	2019	https://broad-ukb-sumstats-us-east-1.s3.amazonaws.com/round2/additive-tsvs/1239.gwas.imputed_v3.both_sexes.tsv.bgz	Mental disorders
SC_G_463	Trail making test - Duration to complete alphanumeric path (trail #2)	EUR	84259	/	/	9267643	31427789	2019	https://atlas.ctglab.nl/ukb2_sumstats/f.20157.0.0_res.EUR.sumstats.MACfilt.txt.gz	Mental disorders
SC_G_462	Trail making test - Duration to complete numeric path (trail #1)	EUR	84261	/	/	9267643	31427789	2019	https://atlas.ctglab.nl/ukb2_sumstats/f.20156.0.0_res.EUR.sumstats.MACfilt.txt.gz	Mental disorders
SC_G_763	Traumatic events - Repeated disturbing thoughts of stressful experience in past month	EUR	126635	/	/	9567039	31427789	2019	https://broad-ukb-sumstats-us-east-1.s3.amazonaws.com/round2/additive-tsvs/20497.gwas.imputed_v3.both_sexes.tsv.bgz	Mental disorders
SC_G_331	Verbal-numerical reasoning	EUR	36035	/	/	17361492	27046643	2016	http://www.psy.ed.ac.uk/ccace/downloads/Davies_MP_2016.zip	Mental disorders
SC_G_333	Verbal-numerical reasoning	EUR	168033	/	/	18478386	29844566	2018	http://www.psy.ed.ac.uk/ccace/downloads/Davies_NC_2018.zip	Mental disorders
SC_G_658	Worrier / anxious feelings	EUR	376411	213808	162603	10579925	31427789	2019	https://broad-ukb-sumstats-us-east-1.s3.amazonaws.com/round2/additive-tsvs/1990.gwas.imputed_v3.both_sexes.tsv.bgz	Mental disorders
SC_G_354	Worrier / anxious feelings (WORRY)	EUR	264646	/	/	10846943	29500382	2018	https://vu.data.surfsara.nl/index.php/s/nmWDVAUD4pXDArN/download?path=%2F&files=sumstats_neuro_f1980_ctg_format.txt.gz	Mental disorders
SC_G_360	Worry subcluster	EUR	348219	/	/	10847150	29942085	2018	https://vu.data.surfsara.nl/index.php/s/MeRm4304NooUp26/download?path=%2F&files=sumstats_worry_ctg_format.txt.gz	Mental disorders
SC_G_659	Worry too long after embarrassment	EUR	370660	176905	193755	10561682	31427789	2019	https://broad-ukb-sumstats-us-east-1.s3.amazonaws.com/round2/additive-tsvs/2000.gwas.imputed_v3.both_sexes.tsv.bgz	Mental disorders
SC_G_355	Worry too long after embarrassment (WORR-EMB)	EUR	261094	/	/	10846943	29500382	2018	https://vu.data.surfsara.nl/index.php/s/nmWDVAUD4pXDArN/download?path=%2F&files=sumstats_neuro_f2000_ctg_format.txt.gz	Mental disorders
SC_G_372	Worry/vulnerability factors	EUR	270059	/	/	18485882	30867560	2019	https://datashare.is.ed.ac.uk/bitstream/handle/10283/3321/HillWD_30867560_Worry_Vulnerability_Special_Factor.txt.gz	Mental disorders
DGWAS-6401	ICD10 C18.5: Malignant neoplasm of splenic flexure of colon	EUR	456348			11831932	34737426	2021	http://ftp.ebi.ac.uk/pub/databases/gwas/summary_statistics/GCST90043001-GCST90044000/GCST90043852	Cancers
SC_G_009	Cancer register - Type of cancer: ICD10: C44 Other and unspecified malignant neoplasm of skin	EUR	54696	15032	39664	9006841	31427789	2019	https://atlas.ctglab.nl/ukb2_sumstats/40006_C44_logistic.EUR.sumstats.MACfilt.txt.gz	Cancers
SC_G_010	Cancer register - Type of cancer: ICD10: C50 Malignant neoplasm of breast	EUR	54778	10420	44358	9007627	31427789	2019	https://atlas.ctglab.nl/ukb2_sumstats/40006_C50_logistic.EUR.sumstats.MACfilt.txt.gz	Cancers
SC_G_011	Cancer register - Histology of cancer tumour: Basal cell carcinoma_ NOS	EUR	60692	12890	47802	9066843	31427789	2019	https://atlas.ctglab.nl/ukb2_sumstats/40011_8090_logistic.EUR.sumstats.MACfilt.txt.gz	Cancers
SC_G_012	Cancer register - Histology of cancer tumour: Adenocarcinoma_ NOS	EUR	60655	12480	48175	9065925	31427789	2019	https://atlas.ctglab.nl/ukb2_sumstats/40011_8140_logistic.EUR.sumstats.MACfilt.txt.gz	Cancers
SC_G_013	Cancer register - Behaviour of cancer tumour: Carcinoma in situ	EUR	61314	10114	51200	9072313	31427789	2019	https://atlas.ctglab.nl/ukb2_sumstats/40012_2_logistic.EUR.sumstats.MACfilt.txt.gz	Cancers
SC_G_014	Cancer register - Behaviour of cancer tumour: Malignant_ primary site	EUR	61413	51183	10230	9073249	31427789	2019	https://atlas.ctglab.nl/ukb2_sumstats/40012_3_logistic.EUR.sumstats.MACfilt.txt.gz	Cancers
SC_G_015	Diagnoses - main ICD10: C44 Other and unspecified malignant neoplasm of skin	EUR	300791	9950	290841	10347256	31427789	2019	https://atlas.ctglab.nl/ukb2_sumstats/41202_C44_logistic.EUR.sumstats.MACfilt.txt.gz	Cancers
SC_G_016	Diagnoses - main ICD10: D12 Benign neoplasm of colon_ rectum_ anus and anal canal	EUR	300791	10267	290524	10352088	31427789	2019	https://atlas.ctglab.nl/ukb2_sumstats/41202_D12_logistic.EUR.sumstats.MACfilt.txt.gz	Cancers
SC_G_051	Cancer (diagnosed by doctor)	EUR	385231	30232	354999	10599026	31427789	2019	https://atlas.ctglab.nl/ukb2_sumstats/f.2453.0.0_logistic.EUR.sumstats.MACfilt.txt.gz	Cancers
SC_G_086	Neuroblastoma	EUR	3075	1302	2043	454051	18463370	2008	ftp://ftp.ncbi.nlm.nih.gov/dbgap/studies/phs000124/analyses/phs000124.pha002845.txt.gz	Cancers
SC_G_087	Neuroblastoma	EUR	4881	1627	3254	468676	23222812	2013	ftp://ftp.ncbi.nlm.nih.gov/dbgap/studies/phs000124/analyses/phs000124.pha002895.txt.gz	Cancers
SC_G_091	Breast cancer	EUR	2287	1145	1142	470895	17529973	2007	ftp://ftp.ncbi.nlm.nih.gov/dbgap/studies/phs000147/analyses/phs000147.pha002853.txt.gz	Cancers
SC_G_094	Pancreatic cancer	EUR	3835	1896	1939	522536	19648918	2009	ftp://ftp.ncbi.nlm.nih.gov/dbgap/studies/phs000206/analyses/phs000206.pha002874.txt.gz	Cancers
SC_G_095	Pancreatic cancer	EUR	7785	3851	3934	542863	22523087	2012	ftp://ftp.ncbi.nlm.nih.gov/dbgap/studies/phs000206/analyses/phs000206.pha002889.txt.gz	Cancers
SC_G_096	Prostate cancer	EUR	2275	1175	1100	180449	21372204	2011	ftp://ftp.ncbi.nlm.nih.gov/dbgap/studies/phs000207/analyses/phs000207.pha002877.txt.gz	Cancers
SC_G_097	Prostate cancer	EUR	2329	1172	1157	462550	18264096	2008	ftp://ftp.ncbi.nlm.nih.gov/dbgap/studies/phs000207/analyses/phs000207.pha002878.txt.gz	Cancers
SC_G_110	Cancer (FBAT_ adjusted for age and sex)	EUR	1335	250	1085	59999	17903305	2007	ftp://ftp.ncbi.nlm.nih.gov/dbgap/studies/phs000342/analyses/phs000342.pha001331.txt.gz	Cancers
SC_G_111	Cancer (GEE_ adjusted for age and sex)	EUR	1335	250	1085	61441	17903305	2007	ftp://ftp.ncbi.nlm.nih.gov/dbgap/studies/phs000342/analyses/phs000342.pha001332.txt.gz	Cancers
SC_G_112	Cancer (FBAT_ adjusted for multivariable)	EUR	1335	250	1085	60000	17903305	2007	ftp://ftp.ncbi.nlm.nih.gov/dbgap/studies/phs000342/analyses/phs000342.pha001333.txt.gz	Cancers
SC_G_113	Cancer (GEE_ adjusted for multivariable)	EUR	1335	250	1085	61437	17903305	2007	ftp://ftp.ncbi.nlm.nih.gov/dbgap/studies/phs000342/analyses/phs000342.pha001334.txt.gz	Cancers
SC_G_114	Breast cancer (FBAT_ adjusted for age)	EUR	723	58	665	59638	17903305	2007	ftp://ftp.ncbi.nlm.nih.gov/dbgap/studies/phs000342/analyses/phs000342.pha001335.txt.gz	Cancers
SC_G_115	Breast cancer (GEE_ adjusted for age)	EUR	723	58	665	60515	17903305	2007	ftp://ftp.ncbi.nlm.nih.gov/dbgap/studies/phs000342/analyses/phs000342.pha001336.txt.gz	Cancers
SC_G_116	Breast cancer (FBAT_ adjusted for age and BMI)	EUR	723	58	665	59640	17903305	2007	ftp://ftp.ncbi.nlm.nih.gov/dbgap/studies/phs000342/analyses/phs000342.pha001337.txt.gz	Cancers
SC_G_117	Breast cancer (GEE_ adjusted for age and BMI)	EUR	723	58	665	60513	17903305	2007	ftp://ftp.ncbi.nlm.nih.gov/dbgap/studies/phs000342/analyses/phs000342.pha001338.txt.gz	Cancers
SC_G_118	Prostate cancer (FBAT_ adjusted for age)	EUR	617	59	658	59532	17903305	2007	ftp://ftp.ncbi.nlm.nih.gov/dbgap/studies/phs000342/analyses/phs000342.pha001339.txt.gz	Cancers
SC_G_119	Prostate cancer (GEE_ adjusted for age)	EUR	617	59	658	60260	17903305	2007	ftp://ftp.ncbi.nlm.nih.gov/dbgap/studies/phs000342/analyses/phs000342.pha001340.txt.gz	Cancers
SC_G_136	Gastric cancer	EAS	3869	1758	2111	461601	23504502	2013	ftp://ftp.ncbi.nlm.nih.gov/dbgap/studies/phs000361/analyses/phs000361.pha003106.txt.gz	Cancers
SC_G_139	Glioma	EUR	6811	1856	4955	512324	22886559	2012	ftp://ftp.ncbi.nlm.nih.gov/dbgap/studies/phs000652/analyses/phs000652.pha003836.txt.gz	Cancers
SC_G_140	Lung canger (adjusted for age)	EAS	8881	4922	3959	25115	23143601	2012	ftp://ftp.ncbi.nlm.nih.gov/dbgap/studies/phs000716/analyses/phs000716.pha003851.txt.gz	Cancers
SC_G_141	Adenocarcinoma (adjusted for age)	EAS	8881	4922	3959	24718	23143601	2012	ftp://ftp.ncbi.nlm.nih.gov/dbgap/studies/phs000716/analyses/phs000716.pha003852.txt.gz	Cancers
SC_G_545	Squamous cell (adjusted for age)	EAS	8881	4922	3959	23615	23143601	2012	ftp://ftp.ncbi.nlm.nih.gov/dbgap/studies/phs000716/analyses/phs000716.pha003853.txt.gz	Cancers
SC_G_608	11q deletion neuroblastoma	EUR	5222	113	5109	505364	28924153	2017	https://ndownloader.figshare.com/files/8374310	Cancers
SC_G_609	1p deletion neuroblastoma	EUR	5187	78	5109	505364	28924153	2017	https://ndownloader.figshare.com/files/8374337	Cancers
SC_G_610	MYCN amplification neuroblastoma	EUR	5165	56	5109	505364	28924153	2017	https://ndownloader.figshare.com/files/8374343	Cancers
SC_G_637	Colorectal cancer	EAS	33870	6692	27178	7492477	29471430	2018	http://jenger.riken.jp/en/result	Cancers
SC_G_646	Number of self-reported cancers	EUR	386581	/	/	10599054	31427789	2019	https://broad-ukb-sumstats-us-east-1.s3.amazonaws.com/round2/additive-tsvs/134.gwas.imputed_v3.both_sexes.tsv.bgz	Cancers
SC_G_699	Age at cancer diagnosis	EUR	61875	/	/	9077725	31427789	2019	https://broad-ukb-sumstats-us-east-1.s3.amazonaws.com/round2/additive-tsvs/20007_raw.gwas.imputed_v3.both_sexes.tsv.bgz	Cancers
SC_G_700	Reported occurrences of cancer	EUR	61878	/	/	9077725	31427789	2019	https://broad-ukb-sumstats-us-east-1.s3.amazonaws.com/round2/additive-tsvs/40009.gwas.imputed_v3.both_sexes.tsv.bgz	Cancers
SC_G_293	Gestational weight gain (maternal, early)	EUR	7704	/	/	2407247	28990592	2017	http://egg-consortium.org/GWG/EGG-EarlyGWG-Maternal.txt.gz	Obstetric conditions
SC_G_294	Gestational weight gain (offspring, early)	EUR	8552	/	/	2406209	28990592	2017	http://egg-consortium.org/GWG/EGG-EarlyGWG-Offspring.txt.gz	Obstetric conditions
SC_G_295	Gestational weight gain (maternal, late)	EUR	7681	/	/	2408493	28990592	2017	http://egg-consortium.org/GWG/EGG-LateGWG-Maternal.txt.gz	Obstetric conditions
SC_G_296	Gestational weight gain (offspring, total)	EUR	8625	/	/	2405976	28990592	2017	http://egg-consortium.org/GWG/EGG-LateGWG-Offspring.txt.gz	Obstetric conditions
SC_G_328	Offspring birthweight (maternal)	EUR	86577	/	/	8741106	29309628	2018	http://egg-consortium.org/MBW/MBW_Summary_Stats.txt.gz	Obstetric conditions
DGWAS-3169	Tonsillectomy	EUR	377277	27449	349828	20169638	-	2023	https://storage.googleapis.com/finngen-public-data-r9/summary_stats/finngen_R9_J10_TONSILLECTOMY.gz	Medical procedures

## Sheet: Table S4
Table S4 Summary of GWAS Summary Data in Spatial2GWAS
Phenotype Category	Number of Traits	Population	Data Sources
Mental disorders	195	AFR, EUR	sc2GWAS
Immune diseases	188	EAS, EUR	sc2GWAS, DMRdb
Skin diseases	93	EAS, EUR, Not Reported	sc2GWAS, DMRdb
Respiratory diseases	52	EUR	sc2GWAS, DMRdb
Digestive diseases	49	EUR	sc2GWAS, DMRdb
Cardiovascular diseases	44	EAS, EUR	sc2GWAS
Metabolic diseases	44	AFR, EAS, EUR	sc2GWAS
Cancers	39	EAS, EUR	sc2GWAS, DMRdb
Neurological diseases	33	EAS, EUR	sc2GWAS
External causes of diseases	26	EUR	sc2GWAS
Musculoskeletal diseases	20	EAS, EUR	sc2GWAS, DMRdb
Genitourinary diseases	17	EAS, EUR, Mixed	sc2GWAS, DMRdb
Obstetric conditions	5	EUR	sc2GWAS
Developmental disorders	2	EUR	DMRdb
Hematological diseases	2	EAS, EUR	sc2GWAS
Infectious diseases	1	EUR	DMRdb
Medical procedures	1	EUR	DMRdb
Oral diseases	1	EUR	sc2GWAS
